# Supplementary material for: A novel metabolic subtype with S100A7 high expression represents poor prognosis and immuno-suppressive tumor microenvironment in bladder cancer
Source: BMC Cancer. 2023 Aug 5;23:725. doi: 10.1186/s12885-023-11182-w (PMC10403905; doi:10.1186/s12885-023-11182-w)
Supplement: Supplementary file 2 — Additional file 2: Supplementary Table S1. The results of differentially expression analysis performed by R package "limma" in the TCGA-BLCA cohort. Supplementary Table S2. Related to Figure 2. Results of GSEA using gene sets of metabolic pathways comparing the MRS1 group versus MRS2 group in the TCGA cohort. Supplementary Table S3. The results of differentially expression analysis performed by R package "limma" in GSE13057. Supplementary Table S4. Highly expressed genes in MRS1- and MRS2-tumor cells. [file 12885_2023_11182_MOESM2_ESM.xlsx]

## Sheet: Supplementary TableS1
Supplementary TableS1. The results of differentially expression analysis performed by R package "limma" in the TCGA-BLCA cohort.
Gene	logFC	AveExpr	P.Value	adj.P.Val	B	mean.MRS1	mean.MRS2
A1BG	-0.679441	5.36765	2.94576e-06	7.9013e-06	3.51329	5.72956	5.05012
A1CF	0.508946	0.439392	2.09641e-05	5.11247e-05	1.63731	0.168296	0.677242
A2BP1	0.131723	0.488556	0.249647	0.31349	-6.75079	0.418391	0.550115
A2LD1	-0.17492	6.47834	0.0424498	0.0637896	-5.35459	6.57151	6.39659
A2M	-0.104088	12.5601	0.471358	0.542735	-7.15411	12.6156	12.5115
A2ML1	-0.618284	7.55895	0.0839064	0.118375	-5.91949	7.88828	7.27
A4GALT	-0.391294	9.40535	0.00303784	0.0055231	-3.02055	9.61377	9.22248
A4GNT	0.294944	0.713881	0.000365592	0.000757148	-1.06249	0.556776	0.851719
AAA1	0.268306	0.298427	0.000118171	0.000262531	-0.00175408	0.155511	0.423817
AAAS	0.0550046	9.68689	0.190982	0.247295	-6.55838	9.65759	9.7126
AACS	-0.482735	9.44173	9.73728e-14	5.71815e-13	20.2941	9.69887	9.21613
AACSL	-0.113508	1.35381	0.540661	0.610566	-7.22636	1.41427	1.30076
AADAC	1.83781	4.24425	5.59032e-09	1.99634e-08	9.57321	3.26532	5.10313
AADACL2	-0.290746	0.892786	0.0876945	0.123161	-5.95518	1.04766	0.75691
AADACL3	-0.36242	0.305594	0.00105846	0.00205253	-2.05154	0.498641	0.136222
AADACL4	-0.0402472	0.17922	0.529239	0.599662	-7.21559	0.200658	0.160411
AADAT	1.45508	7.08069	8.54719e-29	2.40046e-27	54.5442	6.30562	7.7607
AAGAB	0.051552	10.2334	0.228021	0.289575	-6.68683	10.2059	10.2575
AAK1	0.122548	10.0361	0.0345801	0.0529008	-5.18025	9.97081	10.0934
AAMP	0.0080218	11.4004	0.853658	0.893662	-7.39654	11.3961	11.4042
AANAT	-0.218552	0.643055	0.000707937	0.00140792	-1.67856	0.759469	0.540917
AARS	-0.356293	11.4645	6.39469e-09	2.27094e-08	9.44246	11.6543	11.298
AARS2	0.18584	9.15212	0.000215158	0.000459453	-0.565689	9.05313	9.23897
AARSD1	0.127137	9.37382	0.0167884	0.0271326	-4.55387	9.3061	9.43324
AASDH	0.0935873	7.62942	0.0714002	0.102278	-5.78798	7.57957	7.67316
AASDHPPT	0.00736443	9.48993	0.899147	0.932533	-7.40552	9.48601	9.49337
AASS	0.345501	7.54074	0.016763	0.027098	-4.55254	7.3567	7.7022
AATF	-0.186108	10.7826	7.23762e-05	0.000165447	0.461292	10.8817	10.6956
AATK	-0.342395	5.49829	0.00372382	0.00668445	-3.20597	5.68068	5.33828
ABAT	2.17186	8.33061	1.11548e-37	8.35793e-36	74.8322	7.17374	9.3456
ABCA1	-0.22622	9.59311	0.0252396	0.0395851	-4.90942	9.71361	9.48739
ABCA10	2.17619	5.13751	3.03768e-23	4.98908e-22	41.8884	3.97833	6.15452
ABCA11P	0.399426	6.17341	1.6608e-06	4.57607e-06	4.0636	5.96065	6.36007
ABCA12	-1.4519	5.61781	2.89535e-08	9.65431e-08	7.97547	6.39118	4.93928
ABCA13	0.546587	4.37963	0.0359236	0.0548092	-5.21279	4.08848	4.63507
ABCA17P	0.320172	2.11366	0.0538127	0.0791103	-5.55396	1.94311	2.26328
ABCA2	0.0896786	9.38482	0.433912	0.505459	-7.10733	9.33706	9.42673
ABCA3	0.235694	6.79033	0.229715	0.291439	-6.6921	6.66478	6.90047
ABCA4	-1.20479	4.35947	3.73277e-06	9.89718e-06	3.28621	5.00122	3.79642
ABCA5	0.877217	8.12769	1.62473e-14	1.03557e-13	22.0543	7.66043	8.53765
ABCA6	1.47485	5.29448	3.06234e-09	1.12187e-08	10.1589	4.50888	5.98373
ABCA7	0.21576	8.73756	0.0414037	0.0624004	-5.33347	8.62263	8.83839
ABCA8	0.978277	4.06583	4.19192e-05	9.88857e-05	0.978694	3.54474	4.52302
ABCA9	1.17895	4.45418	3.27696e-08	1.08668e-07	7.85537	3.8262	5.00515
ABCB1	0.460764	4.97156	0.00184542	0.00346026	-2.56416	4.72613	5.1869
ABCB10	-0.352522	8.57392	2.84177e-09	1.04536e-08	10.2317	8.76169	8.40917
ABCB11	-0.085915	1.30909	0.56526	0.633276	-7.24818	1.35486	1.26894
ABCB4	-0.229068	3.5939	0.0750188	0.106984	-5.82843	3.71591	3.48685
ABCB5	-0.478196	0.915604	7.82519e-05	0.000178125	0.387475	1.17032	0.692125
ABCB6	0.00368963	8.91279	0.973883	0.993721	-7.41302	8.91083	8.91452
ABCB7	-0.452097	8.35645	6.28772e-18	5.85162e-17	29.7942	8.59726	8.14517
ABCB8	-0.205724	9.55085	0.000217789	0.000464638	-0.577105	9.66043	9.4547
ABCB9	-0.18976	7.38977	0.0136648	0.02247	-4.37256	7.49085	7.30109
ABCC1	-0.270247	10.5338	0.00138296	0.00263917	-2.29858	10.6778	10.4075
ABCC10	0.304081	9.53758	6.72789e-09	2.38309e-08	9.39306	9.3756	9.67968
ABCC11	0.608078	1.99349	1.41597e-07	4.3972e-07	6.43784	1.66959	2.27767
ABCC12	-0.0563832	0.108237	0.208013	0.266873	-6.6208	0.13827	0.0818873
ABCC13	0.239584	1.06831	0.0815664	0.11532	-5.89656	0.940689	1.18027
ABCC2	-0.61233	2.81403	0.000661707	0.00132135	-1.61578	3.14019	2.52786
ABCC3	1.59427	9.83241	3.17862e-16	2.4542e-15	25.9267	8.9832	10.5775
ABCC4	0.765957	8.41774	7.74602e-08	2.4728e-07	7.02162	8.00974	8.7757
ABCC5	0.94602	10.6622	1.14604e-15	8.31971e-15	24.6636	10.1583	11.1044
ABCC6	-0.473393	2.96326	0.00152909	0.00290239	-2.39116	3.21542	2.74202
ABCC6P1	-0.0915907	0.561829	0.383486	0.454901	-7.03373	0.610616	0.519025
ABCC6P2	-0.713066	2.05259	2.30957e-07	6.9924e-07	5.96491	2.43241	1.71935
ABCC8	-0.00596911	0.62903	0.958653	0.981261	-7.41221	0.63221	0.626241
ABCC9	-0.879169	5.59459	6.76123e-08	2.16786e-07	7.15332	6.06289	5.18372
ABCD1	0.0858667	8.69213	0.306288	0.37552	-6.89014	8.64639	8.73226
ABCD2	-0.975119	2.47265	2.31576e-10	9.56976e-10	12.6767	2.99206	2.01694
ABCD3	1.08061	10.566	1.91953e-33	9.186e-32	65.1563	9.99038	11.071
ABCD4	0.180466	9.32294	0.000470291	0.000959272	-1.29771	9.22682	9.40728
ABCE1	-0.207642	10.6562	0.000292607	0.000614487	-0.85407	10.7668	10.5591
ABCF1	-0.341921	11.1399	1.41092e-13	8.18022e-13	19.9298	11.3221	10.9801
ABCF2	-0.395299	10.5635	8.01424e-19	8.24311e-18	31.827	10.7741	10.3788
ABCF3	-0.0509938	10.5072	0.152608	0.20251	-6.39036	10.5344	10.4834
ABCG1	0.581046	9.25619	3.009e-06	8.05934e-06	3.49291	8.94669	9.52773
ABCG2	0.115154	5.54891	0.491265	0.562911	-7.17663	5.48757	5.60273
ABCG4	-0.10962	2.39251	0.374967	0.446575	-7.01991	2.4509	2.34128
ABCG5	0.385324	1.18058	0.000218631	0.000466338	-0.580728	0.975335	1.36066
ABCG8	0.387781	0.554994	3.6499e-05	8.65999e-05	1.11012	0.348438	0.736218
ABHD1	0.531036	2.52604	0.000193616	0.000416181	-0.466588	2.24318	2.77421
ABHD10	0.226521	9.26621	8.65954e-07	2.47123e-06	4.69011	9.14555	9.37207
ABHD11	0.652515	9.73685	3.31735e-12	1.65184e-11	16.8313	9.38928	10.0418
ABHD12	0.922161	11.36	9.69766e-29	2.7014e-27	54.4191	10.8688	11.791
ABHD12B	-0.419978	1.45825	0.00274207	0.0050178	-2.92703	1.68195	1.26198
ABHD13	-0.0393318	8.64114	0.395686	0.467347	-7.05278	8.66209	8.62276
ABHD14A	1.01933	8.44323	2.97216e-28	7.85308e-27	53.3093	7.90027	8.9196
ABHD14B	0.645361	10.5272	5.87219e-16	4.39537e-15	25.3221	10.1834	10.8288
ABHD15	0.401743	8.7412	4.7943e-08	1.55986e-07	7.48642	8.52721	8.92895
ABHD2	0.382371	11.3547	0.000191804	0.000412761	-0.457749	11.1511	11.5334
ABHD3	-0.347777	8.69601	4.64716e-06	1.22143e-05	3.07625	8.88126	8.53348
ABHD4	0.099035	9.74659	0.233976	0.296312	-6.70515	9.69383	9.79287
ABHD5	0.590315	9.67622	3.14793e-17	2.72343e-16	28.2056	9.36178	9.9521
ABHD6	0.017283	7.33517	0.825045	0.869159	-7.38912	7.32596	7.34324
ABHD8	-0.00209367	8.23916	0.98147	0.999384	-7.41328	8.24028	8.23818
ABI1	-0.0312196	10.575	0.509694	0.581205	-7.19616	10.5916	10.5604
ABI2	-0.0875283	9.66078	0.10721	0.14765	-6.11587	9.70741	9.61988
ABI3	-0.882231	7.12576	9.26704e-13	4.90594e-12	18.0819	7.59569	6.71346
ABI3BP	-0.511492	6.29808	0.0117337	0.0195244	-4.23767	6.57054	6.05904
ABL1	-0.467027	10.6443	3.83278e-15	2.63167e-14	23.4752	10.8931	10.426
ABL2	-0.699417	9.30038	5.19915e-29	1.49076e-27	55.0369	9.67293	8.97351
ABLIM1	0.404681	10.6459	0.000422522	0.00086709	-1.19773	10.4304	10.835
ABLIM2	-1.37239	4.94784	8.63557e-17	7.13721e-16	27.2108	5.67887	4.30647
ABLIM3	0.553191	8.83589	0.000691111	0.00137686	-1.6562	8.54122	9.09441
ABO	1.4386	4.67407	2.96231e-08	9.85997e-08	7.95329	3.90778	5.34638
ABP1	0.431753	4.85278	0.100151	0.138832	-6.06173	4.6228	5.05455
ABR	0.0907855	10.6561	0.231832	0.293816	-6.69862	10.6077	10.6985
ABRA	0.363881	1.0591	0.00010623	0.000237778	0.0987396	0.865278	1.22916
ABT1	0.14236	9.89151	0.0017151	0.00323154	-2.49683	9.81568	9.95804
ABTB1	0.0262827	9.12309	0.745096	0.798957	-7.3607	9.10909	9.13538
ABTB2	-0.465506	7.29775	0.000225718	0.000480604	-0.610675	7.54571	7.0802
ACAA1	1.09193	10.8316	3.04575e-46	5.1677e-44	94.4061	10.2499	11.3419
ACAA2	-0.281879	9.40631	0.0510519	0.0754731	-5.50992	9.55645	9.27457
ACACA	0.0670313	10.6952	0.290979	0.359197	-6.8559	10.6595	10.7265
ACACB	0.14092	7.19688	0.297217	0.365885	-6.87013	7.12182	7.26274
ACAD10	0.410073	9.13122	6.36057e-13	3.43638e-12	18.4512	8.91279	9.32286
ACAD11	0.405424	8.29421	5.73732e-07	1.67074e-06	5.08674	8.07825	8.48368
ACAD8	0.418784	8.67399	5.65007e-14	3.40164e-13	20.829	8.45092	8.8697
ACAD9	0.0972752	10.2569	0.0295051	0.0457507	-5.04418	10.2051	10.3024
ACADL	0.973457	2.87586	1.10735e-05	2.79185e-05	2.24584	2.35733	3.33079
ACADM	0.214525	9.53885	0.013284	0.0219034	-4.34757	9.42458	9.6391
ACADS	0.551967	8.99801	8.52528e-16	6.27776e-15	24.9549	8.704	9.25596
ACADSB	1.20301	8.48301	1.987e-29	5.93785e-28	55.9901	7.84221	9.04521
ACADVL	0.537005	12.6306	2.24323e-14	1.4045e-13	21.737	12.3446	12.8816
ACAN	-0.602803	5.75318	0.000654776	0.00130879	-1.60599	6.07427	5.47146
ACAP1	-1.26414	6.45099	1.36861e-12	7.11871e-12	17.6994	7.12435	5.86021
ACAP2	-0.00373126	10.0627	0.952726	0.976606	-7.4118	10.0647	10.0609
ACAP3	0.599742	10.2574	3.25025e-14	1.99843e-13	21.3725	9.93793	10.5377
ACAT1	-0.835161	9.03875	1.11706e-24	2.09055e-23	45.1569	9.48361	8.64845
ACAT2	-0.0724155	9.33385	0.374988	0.446575	-7.01994	9.37242	9.3
ACBD3	-0.2752	10.2746	8.03372e-07	2.29967e-06	4.76235	10.4211	10.1459
ACBD4	1.21862	7.88052	1.4182e-37	1.04357e-35	74.594	7.2314	8.45003
ACBD5	0.44559	9.57615	2.03868e-10	8.49018e-10	12.8011	9.3388	9.78439
ACBD6	-0.0337993	9.18002	0.477763	0.549125	-7.16152	9.19802	9.16422
ACBD7	0.983186	5.68702	9.66421e-10	3.73999e-09	11.2826	5.16331	6.14649
ACCN1	-0.154835	0.74533	0.106272	0.146506	-6.10891	0.827805	0.67297
ACCN2	-1.5821	5.47617	1.82992e-23	3.07182e-22	42.3898	6.3189	4.73679
ACCN3	0.0217518	3.4186	0.892974	0.92749	-7.4045	3.40701	3.42876
ACCN4	-0.244401	1.21343	0.0192742	0.0308827	-4.67484	1.34362	1.09922
ACCN5	0.295378	0.291003	0.000204398	0.000438117	-0.517504	0.133666	0.429044
ACCS	0.824861	7.57916	4.77197e-13	2.61389e-12	18.7333	7.13979	7.96465
ACCSL	0.0478939	0.0481608	0.0324387	0.0498889	-5.12556	0.0226495	0.0705434
ACD	-0.0364761	9.09398	0.543582	0.613509	-7.22905	9.1134	9.07693
ACE	-0.239885	8.02772	0.035172	0.0537223	-5.19475	8.15549	7.91561
ACE2	-0.661977	4.6376	0.00466622	0.00824775	-3.41066	4.99021	4.32823
ACER1	-0.184741	0.41008	0.0265162	0.0414385	-4.95209	0.508485	0.323744
ACER2	2.95866	8.14274	5.41246e-43	6.61415e-41	86.9772	6.56678	9.52543
ACER3	-0.463596	8.0874	2.73917e-11	1.24662e-10	14.7636	8.33434	7.87074
ACHE	-0.0497273	5.0811	0.800106	0.847278	-7.38149	5.10759	5.05786
ACIN1	0.309097	11.7872	1.6291e-13	9.37108e-13	19.7885	11.6225	11.9316
ACLY	-0.107907	11.823	0.0621149	0.0901406	-5.67323	11.8805	11.7726
ACMSD	0.165913	0.291271	0.0369142	0.056216	-5.23597	0.202896	0.368808
ACN9	0.219579	7.88141	0.00870706	0.0147867	-3.97199	7.76445	7.98403
ACO1	-0.434492	9.73561	1.92411e-08	6.52172e-08	8.37205	9.96705	9.53256
ACO2	0.221764	11.2733	2.0473e-05	5.00131e-05	1.65988	11.1552	11.3769
ACOT1	0.274439	8.18284	0.00101161	0.00196651	-2.00964	8.03666	8.3111
ACOT11	1.39703	8.69211	1.63283e-26	3.67566e-25	49.3407	7.94796	9.34499
ACOT12	-0.0620129	0.135681	0.122853	0.166943	-6.22305	0.168713	0.1067
ACOT13	0.245301	9.40013	0.000143408	0.000314904	-0.184167	9.26947	9.51477
ACOT2	0.118301	7.66842	0.131473	0.177435	-6.27583	7.6054	7.72371
ACOT4	0.385128	6.51375	0.00198114	0.00369888	-2.62934	6.3086	6.69373
ACOT6	0.178238	1.12008	0.0839755	0.11844	-5.92016	1.02514	1.20337
ACOT7	-0.831515	9.95065	3.49114e-23	5.67933e-22	41.7507	10.3936	9.56205
ACOT8	0.274626	9.05548	6.72992e-07	1.94107e-06	4.93295	8.9092	9.18383
ACOT9	-1.16323	8.90718	8.203e-35	4.67799e-33	68.2835	9.52679	8.36356
ACOX1	1.3826	11.4255	9.314e-41	9.28235e-39	81.8669	10.689	12.0716
ACOX2	-1.03616	4.02399	9.32178e-09	3.25636e-08	9.07603	4.57592	3.53976
ACOX3	0.712062	9.3458	5.07927e-19	5.33935e-18	32.2772	8.96651	9.67858
ACOXL	3.94459	5.05672	2.66536e-54	1.16425e-51	112.83	2.95558	6.90017
ACP1	-0.0847494	10.7528	0.0737232	0.105319	-5.8142	10.798	10.7132
ACP2	-0.500783	10.0519	1.3214e-14	8.53425e-14	22.2575	10.3187	9.81791
ACP5	-0.856103	9.64628	1.20977e-11	5.71087e-11	15.5636	10.1023	9.2462
ACP6	1.54518	9.00312	9.06409e-47	1.63233e-44	95.6095	8.18006	9.72524
ACPL2	0.98094	8.86309	5.46571e-20	6.2793e-19	34.4787	8.34058	9.32152
ACPP	0.246534	5.84854	0.181732	0.236661	-6.52168	5.71723	5.96376
ACPT	-0.0271775	0.273228	0.627096	0.691361	-7.29552	0.287705	0.260527
ACR	-0.00288521	0.9984	0.97229	0.992392	-7.41295	0.999937	0.997052
ACRBP	0.708197	4.7323	3.22682e-07	9.62048e-07	5.64192	4.35507	5.06327
ACRC	0.647298	4.06627	1.09249e-08	3.79056e-08	8.92181	3.72148	4.36878
ACRV1	-0.0411562	1.64032	0.726315	0.782255	-7.35228	1.66224	1.62109
ACSBG1	2.10815	4.38287	1.94709e-23	3.26583e-22	42.3284	3.25993	5.36809
ACSBG2	0.32905	0.833335	4.76645e-06	1.25167e-05	3.05197	0.658062	0.987113
ACSF2	1.53252	10.0842	2.9127e-37	2.09817e-35	73.8798	9.26788	10.8004
ACSF3	0.147615	8.67406	0.0225463	0.0357047	-4.81153	8.59543	8.74305
ACSL1	0.679892	10.846	2.86444e-09	1.05332e-08	10.2239	10.4838	11.1637
ACSL3	-0.0615757	10.7655	0.364132	0.435541	-7.00168	10.7983	10.7367
ACSL4	-0.173457	9.88828	0.091239	0.127589	-5.9871	9.98068	9.80722
ACSL5	1.87455	10.8383	4.44517e-32	1.8362e-30	62.04	9.83978	11.7143
ACSL6	-0.442284	1.60232	0.000558795	0.00112748	-1.45846	1.83791	1.39563
ACSM1	1.55562	2.86342	5.56221e-22	7.86448e-21	39.0127	2.0348	3.59042
ACSM2A	0.169966	0.303497	0.0243835	0.0383596	-4.87953	0.212963	0.382929
ACSM2B	0.157341	0.173989	0.00511443	0.00898044	-3.49364	0.0901796	0.24752
ACSM3	2.60159	6.12735	5.0132e-34	2.57947e-32	66.4879	4.74157	7.34316
ACSM4	-0.00962697	0.0410651	0.615745	0.680918	-7.28758	0.046193	0.036566
ACSM5	-0.425514	1.4506	0.000391368	0.000806867	-1.12618	1.67725	1.25174
ACSS1	0.831453	9.11274	3.43015e-11	1.54297e-10	14.5435	8.66986	9.50131
ACSS2	0.125304	9.73925	0.0593267	0.0864549	-5.63517	9.6725	9.79781
ACSS3	-0.380877	4.28623	0.09082	0.127064	-5.98339	4.48911	4.10823
ACTA1	-0.0411643	2.47988	0.77449	0.82526	-7.3725	2.50181	2.46064
ACTA2	-0.694512	11.9389	0.00017256	0.000374131	-0.358338	12.3089	11.6144
ACTB	-0.722939	16.7462	3.42025e-34	1.80046e-32	66.8672	17.1313	16.4084
ACTBL2	-2.10446	1.4573	3.58726e-39	3.09439e-37	78.2432	2.57827	0.47381
ACTC1	-1.74632	4.97006	5.92351e-06	1.53878e-05	2.84389	5.90026	4.15394
ACTG1	-0.228555	16.4157	1.17465e-06	3.30123e-06	4.39664	16.5375	16.3089
ACTG2	-0.955656	9.84614	0.000617147	0.00123731	-1.55093	10.3552	9.39952
ACTL6A	-0.219291	10.4818	0.000160946	0.000350879	-0.292788	10.5986	10.3793
ACTL6B	-0.147875	0.155652	0.129123	0.174596	-6.26182	0.234419	0.0865443
ACTL7A	-0.00706645	0.0448817	0.666911	0.72832	-7.32092	0.0486457	0.0415792
ACTL7B	-0.028512	0.246103	0.540577	0.610521	-7.22628	0.26129	0.232778
ACTL8	-0.66178	1.92741	0.00313002	0.00567561	-3.04781	2.27992	1.61814
ACTL9	0.00628522	0.0238877	0.66313	0.724807	-7.31866	0.0205398	0.026825
ACTN1	-1.35095	12.1906	1.78558e-39	1.60078e-37	78.9356	12.9102	11.5593
ACTN2	-0.795119	2.17187	4.90991e-05	0.000114781	0.828754	2.5954	1.80028
ACTN3	-0.373028	0.95968	2.65845e-06	7.16562e-06	3.61176	1.15838	0.78535
ACTN4	-0.168684	13.7481	0.00370674	0.00665495	-3.20179	13.838	13.6693
ACTR10	-0.291026	9.82136	2.03374e-12	1.04044e-11	17.311	9.97638	9.68535
ACTR1A	-0.173237	11.4895	5.09967e-05	0.000119014	0.792808	11.5817	11.4085
ACTR1B	0.0627976	10.3902	0.189063	0.24519	-6.55093	10.3567	10.4195
ACTR2	-0.279392	12.51	1.4051e-07	4.36411e-07	6.44529	12.6588	12.3794
ACTR3	-0.542237	12.0259	2.29414e-25	4.65403e-24	46.7239	12.3147	11.7725
ACTR3B	0.608287	7.32716	1.45321e-15	1.0428e-14	24.4298	7.00314	7.61143
ACTR3C	0.961135	5.67258	5.69164e-18	5.32586e-17	29.8925	5.16062	6.12176
ACTR5	0.161654	8.25229	0.00305523	0.00555127	-3.02575	8.16618	8.32783
ACTR6	-0.027594	8.93114	0.591051	0.657435	-7.26917	8.94584	8.91824
ACTR8	0.247966	8.79933	5.70026e-08	1.84235e-07	7.31868	8.66724	8.91521
ACTRT1	0.0702719	0.124498	0.0322369	0.049602	-5.12021	0.0870672	0.157339
ACTRT2	0.00752533	0.00618266	0.35604	0.427231	-6.98756	0.00217419	0.00969953
ACVR1	-0.542242	9.0485	2.18549e-13	1.24048e-12	19.5	9.33733	8.79509
ACVR1B	0.339146	9.87706	6.11415e-06	1.58569e-05	2.81357	9.69641	10.0356
ACVR1C	-0.327127	4.6486	0.118191	0.161184	-6.19276	4.82285	4.49573
ACVR2A	1.03375	8.54022	3.16858e-39	2.74476e-37	78.3663	7.98958	9.02333
ACVR2B	0.897884	8.31524	1.08731e-19	1.21649e-18	33.7993	7.83697	8.73485
ACVRL1	-0.348133	8.27869	0.00108716	0.0021052	-2.07629	8.46413	8.116
ACY1	0.731794	9.93996	1.08048e-15	7.85767e-15	24.7216	9.55016	10.2819
ACY3	-1.348	3.27412	1.39924e-15	1.00547e-14	24.4671	3.99215	2.64415
ACYP1	0.064101	7.29305	0.407624	0.479296	-7.07063	7.25891	7.32301
ACYP2	0.683555	6.98269	2.54979e-18	2.49035e-17	30.6848	6.61858	7.30214
ADA	-1.45268	7.88658	6.42777e-25	1.23908e-23	45.704	8.66037	7.20769
ADAD1	-0.026358	0.0530332	0.526562	0.597124	-7.213	0.0670731	0.0407151
ADAD2	1.57837	2.77112	8.42101e-27	1.94251e-25	49.9965	1.93038	3.50876
ADAL	-0.0744063	6.69906	0.356857	0.428038	-6.98901	6.73869	6.66429
ADAM10	0.496947	11.0694	2.86053e-06	7.68273e-06	3.54146	10.8047	11.3017
ADAM11	1.10696	4.38989	1.90285e-11	8.83835e-11	15.1201	3.80026	4.90722
ADAM12	-1.66255	8.29812	2.49986e-18	2.44763e-17	30.7043	9.1837	7.52115
ADAM15	-0.282027	11.7732	0.000195693	0.000420513	-0.476615	11.9234	11.6414
ADAM17	-0.433425	9.45471	8.45521e-06	2.15849e-05	2.50354	9.68558	9.25216
ADAM18	0.0260787	0.138995	0.594605	0.660994	-7.27192	0.125104	0.151183
ADAM19	-2.2969	8.61844	1.92688e-39	1.71251e-37	78.86	9.84191	7.54501
ADAM2	0.462903	0.611821	0.0013436	0.00256883	-2.27194	0.365249	0.828152
ADAM20	0.384804	1.36725	8.39867e-06	2.14459e-05	2.50996	1.16228	1.54708
ADAM21	-0.145054	1.95294	0.259575	0.324647	-6.77792	2.0302	1.88515
ADAM21P1	-0.0572244	0.803106	0.486389	0.557915	-7.17125	0.833588	0.776363
ADAM22	0.477493	3.65632	0.015446	0.0251472	-4.48061	3.40197	3.87947
ADAM23	-1.60397	4.54936	7.28724e-14	4.34021e-13	20.5789	5.40373	3.79976
ADAM28	-0.351976	5.93674	0.093032	0.129787	-6.00273	6.12423	5.77225
ADAM29	-0.0744784	0.407171	0.362762	0.434065	-6.99932	0.446843	0.372365
ADAM30	0.034784	0.0586739	0.158357	0.209479	-6.41844	0.0401457	0.0749297
ADAM32	0.158591	2.31196	0.261349	0.326587	-6.78263	2.22749	2.38608
ADAM33	-0.328897	5.3165	0.116041	0.158631	-6.17834	5.49169	5.16279
ADAM3A	0.0417212	0.0441739	0.14891	0.198142	-6.37166	0.0219505	0.0636717
ADAM5P	-0.000164749	0.0407402	0.995156	1	-7.41354	0.040828	0.0406632
ADAM6	-1.10464	12.3639	0.000581896	0.00117075	-1.49618	12.9523	11.8477
ADAM7	0.0152606	0.0242653	0.314369	0.383961	-6.90734	0.0161366	0.0313972
ADAM8	0.0472959	9.94515	0.749356	0.802686	-7.36251	9.91996	9.96726
ADAM9	-0.615766	10.9841	1.85754e-09	6.96536e-09	10.6458	11.3121	10.6963
ADAMDEC1	-1.71844	5.03314	3.14123e-12	1.56871e-11	16.8847	5.9485	4.23005
ADAMTS1	0.0389216	9.54203	0.803639	0.850449	-7.38264	9.5213	9.56022
ADAMTS10	-0.560648	5.39929	0.000123807	0.000274281	-0.045686	5.69792	5.13728
ADAMTS12	-2.11143	4.91863	3.64469e-22	5.25091e-21	39.4307	6.04331	3.93188
ADAMTS13	1.10724	5.97801	5.5179e-17	4.66183e-16	27.6523	5.38822	6.49546
ADAMTS14	-1.48624	6.57761	3.52936e-20	4.14519e-19	34.9107	7.36927	5.88303
ADAMTS15	-1.72972	3.42191	6.05375e-17	5.07694e-16	27.5609	4.34327	2.61355
ADAMTS16	-1.52577	4.28013	1.04736e-10	4.49557e-10	13.4519	5.09285	3.56708
ADAMTS17	0.0699789	4.30337	0.690282	0.749497	-7.33415	4.26609	4.33607
ADAMTS18	-0.405306	2.16911	0.0142286	0.0233092	-4.40825	2.385	1.9797
ADAMTS19	1.50575	2.0339	1.64902e-14	1.05034e-13	22.0397	1.23184	2.73759
ADAMTS2	-2.16095	6.72754	8.70812e-24	1.49856e-22	43.1246	7.8786	5.71764
ADAMTS20	0.0339672	2.30807	0.877551	0.914431	-7.40168	2.28998	2.32395
ADAMTS3	-1.28709	3.61126	2.83963e-16	2.20573e-15	26.0378	4.29685	3.00975
ADAMTS4	-1.38463	8.40859	1.39711e-16	1.12217e-15	26.7367	9.14613	7.7615
ADAMTS5	-0.478828	6.15226	0.000381657	0.000788192	-1.10269	6.40731	5.92848
ADAMTS6	-1.33373	4.73255	1.24967e-19	1.38754e-18	33.6619	5.44298	4.10925
ADAMTS7	0.537658	8.34173	9.99008e-05	0.000224419	0.156719	8.05534	8.593
ADAMTS8	0.54984	4.01479	0.00898391	0.0152165	-3.99996	3.72191	4.27175
ADAMTS9	-0.285533	7.14066	0.0336368	0.0515499	-5.15661	7.29275	7.00722
ADAMTSL1	-1.22743	4.8662	1.91661e-11	8.90025e-11	15.1131	5.52001	4.29258
ADAMTSL2	0.377183	6.97424	0.00270865	0.00496239	-2.91583	6.77333	7.15051
ADAMTSL3	-0.66225	3.60498	0.00101306	0.00196896	-2.01097	3.95774	3.29549
ADAMTSL4	-1.88534	8.60351	6.0722e-23	9.54535e-22	41.2032	9.60776	7.72242
ADAMTSL5	0.0765259	6.3266	0.657033	0.718932	-7.31496	6.28583	6.36236
ADAP1	0.905628	8.53872	6.39235e-11	2.79938e-10	13.9346	8.05632	8.96195
ADAP2	-1.10007	7.11463	4.87401e-21	6.24227e-20	36.867	7.7006	6.60053
ADAR	-0.436865	12.6758	1.86885e-15	1.32759e-14	24.1821	12.9085	12.4716
ADARB1	-0.675132	8.51072	6.17432e-08	1.98619e-07	7.24128	8.87034	8.1952
ADARB2	-0.267765	0.774609	0.00598633	0.0104134	-3.63572	0.917238	0.649472
ADAT1	-0.291766	7.41048	0.00113674	0.00219513	-2.11753	7.56589	7.27412
ADAT2	0.265644	7.44891	0.00185725	0.00348023	-2.57003	7.30741	7.57306
ADAT3	0.520993	6.49965	3.70755e-08	1.22157e-07	7.73564	6.22213	6.74313
ADC	-0.475231	5.92618	1.02445e-05	2.59333e-05	2.32015	6.17932	5.70409
ADCK1	0.16519	7.65172	0.0046073	0.00815624	-3.39916	7.56373	7.72892
ADCK2	0.280407	9.97884	5.6109e-06	1.46127e-05	2.89578	9.82948	10.1099
ADCK4	0.292832	9.53552	4.13913e-07	1.22268e-06	5.40163	9.37954	9.67237
ADCK5	0.454798	8.40279	6.36915e-09	2.26304e-08	9.44635	8.16054	8.61534
ADCY1	0.539029	6.27252	0.00313327	0.00568101	-3.04876	5.9854	6.52443
ADCY10	0.430788	1.2705	0.00165825	0.00313018	-2.46582	1.04103	1.47182
ADCY2	0.125477	3.06783	0.539504	0.609409	-7.22529	3.00099	3.12647
ADCY3	-0.744044	9.88616	2.40508e-25	4.86946e-24	46.6772	10.2825	9.53844
ADCY4	0.0843089	6.47181	0.467818	0.539204	-7.14994	6.4269	6.51121
ADCY5	0.185064	4.28306	0.451926	0.52309	-7.13059	4.18448	4.36954
ADCY6	0.668184	9.87606	8.08987e-14	4.79737e-13	20.4762	9.52015	10.1883
ADCY7	-1.7846	8.60005	1.62254e-50	4.06228e-48	104.177	9.55064	7.76605
ADCY8	-0.0386168	0.275314	0.616431	0.68153	-7.28807	0.295883	0.257267
ADCY9	-0.940623	8.21798	1.24806e-20	1.53889e-19	35.9378	8.71902	7.77839
ADCYAP1	-0.391536	2.87316	0.0404826	0.0610794	-5.3144	3.08172	2.69018
ADCYAP1R1	-0.232268	0.307655	9.75218e-05	0.000219459	0.179474	0.431376	0.199108
ADD1	0.197314	12.1383	4.1495e-06	1.09484e-05	3.18477	12.0332	12.2305
ADD2	-1.77299	3.60298	5.15546e-14	3.11574e-13	20.919	4.54739	2.7744
ADD3	0.232908	10.116	0.0125612	0.0208086	-4.29807	9.99198	10.2249
ADH1A	0.598892	1.21213	1.72611e-05	4.25007e-05	1.82243	0.893127	1.49202
ADH1B	0.920709	4.32742	0.00379953	0.0068126	-3.22426	3.83699	4.7577
ADH1C	2.41413	4.28797	1.75716e-14	1.11509e-13	21.9772	3.00205	5.41618
ADH4	1.22979	1.44118	1.46291e-11	6.86326e-11	15.3775	0.786111	2.01591
ADH5	0.15999	11.445	0.0234377	0.0369681	-4.84521	11.3598	11.5198
ADH6	2.84711	2.67951	5.32722e-31	1.90536e-29	59.5775	1.16296	4.01007
ADH7	0.422887	2.86885	0.236537	0.299144	-6.71286	2.6436	3.06648
ADHFE1	1.15547	5.04632	1.76133e-10	7.40077e-10	12.944	4.43084	5.58631
ADI1	0.186316	10.9613	0.000918668	0.00179621	-1.92038	10.862	11.0483
ADIG	0.113256	0.153159	0.00351315	0.00632731	-3.15299	0.0928317	0.206088
ADIPOQ	-0.876648	1.3133	0.000822215	0.00162059	-1.81752	1.78026	0.903608
ADIPOR1	-0.0993236	11.368	0.0240426	0.0378523	-4.86732	11.4209	11.3216
ADIPOR2	-0.457383	10.7377	1.09868e-17	9.94964e-17	29.2437	10.9814	10.524
ADK	-0.478601	8.86213	5.27226e-10	2.09361e-09	11.8736	9.11707	8.63847
ADM	-0.814744	9.71144	1.26137e-08	4.35373e-08	8.78215	10.1454	9.33068
ADM2	-0.71713	6.10846	1.09358e-05	2.75847e-05	2.25779	6.49044	5.77331
ADNP	0.256244	11.1431	5.74601e-05	0.000133099	0.679744	11.0066	11.2629
ADNP2	-0.0316478	9.24235	0.564098	0.632341	-7.24719	9.25921	9.22756
ADO	-0.213576	9.11008	1.95659e-06	5.34798e-06	3.90611	9.22385	9.01027
ADORA1	-1.11907	4.76253	3.75365e-13	2.0794e-12	18.9689	5.35862	4.23955
ADORA2A	-0.542969	6.18412	8.89683e-07	2.53542e-06	4.66408	6.47334	5.93037
ADORA2B	-1.13955	7.04202	9.079e-12	4.34176e-11	15.8447	7.64901	6.50946
ADORA3	-1.10312	5.76031	2.96824e-13	1.66179e-12	19.1994	6.3479	5.24478
ADPGK	-0.0259938	10.15	0.522115	0.593128	-7.20866	10.1638	10.1378
ADPRH	-0.729222	7.47227	4.60257e-12	2.26542e-11	16.5103	7.8607	7.13148
ADPRHL1	-0.193073	5.44526	0.166745	0.219314	-6.45739	5.54811	5.35503
ADPRHL2	0.0713357	10.1175	0.0964832	0.134189	-6.03193	10.0795	10.1508
ADRA1A	-0.0927294	0.475084	0.324494	0.394661	-6.92809	0.524478	0.431749
ADRA1B	-0.827264	2.14065	7.30177e-07	2.09893e-06	4.85438	2.58131	1.75404
ADRA1D	-0.787092	2.09353	3.50337e-08	1.15671e-07	7.79057	2.51279	1.7257
ADRA2A	0.136302	5.57247	0.465493	0.537037	-7.14717	5.49987	5.63617
ADRA2B	0.598749	3.74916	0.000273571	0.000575925	-0.791035	3.43023	4.02898
ADRA2C	0.840052	4.66312	0.000361937	0.000750107	-1.05309	4.21566	5.05571
ADRB1	1.3795	4.52303	1.95507e-10	8.16303e-10	12.8421	3.78822	5.16772
ADRB2	-0.874891	5.51903	1.25087e-06	3.50155e-06	4.33616	5.98505	5.11016
ADRB3	-0.446284	1.93747	0.0152823	0.0248925	-4.47123	2.17519	1.7289
ADRBK1	0.178996	11.6613	0.000722193	0.00143486	-1.69709	11.5659	11.7449
ADRBK2	0.154949	8.42985	0.165406	0.217749	-6.45132	8.34731	8.50226
ADRM1	-0.0343964	11.7175	0.482859	0.554393	-7.16731	11.7358	11.7015
ADSL	-0.240055	9.86653	5.08498e-06	1.33106e-05	2.99001	9.9944	9.75435
ADSS	-0.0577291	10.4967	0.220377	0.28105	-6.66245	10.5275	10.4698
ADSSL1	0.647121	6.69609	0.000134188	0.000295848	-0.121569	6.3514	6.99852
AEBP1	-1.6898	11.4356	7.58946e-16	5.61483e-15	25.0694	12.3357	10.6459
AEBP2	-0.0449798	9.58415	0.484351	0.555919	-7.16898	9.60811	9.56313
AEN	-0.502011	8.99498	3.59364e-16	2.75392e-15	25.8058	9.26238	8.76037
AES	0.833162	13.2602	3.22995e-32	1.35328e-30	62.3567	12.8164	13.6496
AFAP1	-0.971021	9.19967	1.17696e-21	1.60445e-20	38.2716	9.7169	8.74587
AFAP1L1	-0.642719	7.77181	1.618e-09	6.10729e-09	10.7803	8.11416	7.47145
AFAP1L2	-0.86097	8.75427	3.91675e-10	1.57761e-09	12.1636	9.21287	8.3519
AFARP1	-0.785501	1.42663	1.07989e-17	9.80115e-17	29.2607	1.84504	1.05954
AFF1	0.636534	10.3396	7.81112e-20	8.85002e-19	34.126	10.0005	10.637
AFF2	-0.595987	3.06006	0.00463328	0.00819869	-3.40425	3.37752	2.78153
AFF3	-0.0413275	3.9122	0.830449	0.87391	-7.39063	3.93421	3.89289
AFF4	-0.0248276	10.6108	0.694484	0.753461	-7.3364	10.624	10.5992
AFG3L1	0.406001	8.27888	1.34375e-09	5.12867e-09	10.9613	8.06262	8.46862
AFG3L2	-0.219565	10.6026	0.000190366	0.000409967	-0.450675	10.7196	10.5
AFM	0.20458	0.186916	0.000428866	0.000879231	-1.21165	0.0779441	0.282524
AFMID	0.438097	8.98624	8.07274e-15	5.31538e-14	22.7422	8.75288	9.19098
AFP	-0.295597	0.60885	0.0343545	0.0525792	-5.17466	0.766304	0.470707
AFTPH	0.482123	10.2985	7.10798e-18	6.57625e-17	29.6733	10.0417	10.5238
AG2	-0.449418	8.52804	0.00708193	0.0121963	-3.78691	8.76743	8.31801
AGA	0.0350236	8.63416	0.60527	0.670997	-7.27997	8.61551	8.65053
AGAP1	-0.0404351	7.82205	0.544361	0.61395	-7.22976	7.84359	7.80315
AGAP11	3.47828	6.74767	1.72796e-62	2.08677e-59	131.552	4.89492	8.3732
AGAP2	0.383816	7.30733	0.0094244	0.015914	-4.04269	7.10288	7.4867
AGAP3	0.608078	11.2943	5.4112e-20	6.22015e-19	34.4886	10.9704	11.5785
AGAP4	0.790905	7.93433	1.71342e-25	3.53179e-24	47.0129	7.51304	8.30395
AGAP5	0.630097	4.91183	1.51708e-14	9.71289e-14	22.1217	4.5762	5.2063
AGAP6	0.734909	7.02532	7.26603e-17	6.03934e-16	27.381	6.63386	7.36877
AGAP7	0.631025	3.68327	1.33137e-09	5.08332e-09	10.9703	3.34714	3.97817
AGAP8	0.693277	4.94132	4.70836e-10	1.88133e-09	11.984	4.57204	5.26532
AGBL1	-0.262639	0.249436	3.11559e-05	7.44796e-05	1.26046	0.389334	0.126695
AGBL2	1.06385	4.12257	2.33386e-16	1.8379e-15	26.231	3.5559	4.61975
AGBL3	0.170289	2.02921	0.0464301	0.0692237	-5.43023	1.9385	2.10879
AGBL4	0.472653	1.43193	0.000452497	0.00092509	-1.26172	1.18016	1.65282
AGBL5	0.0642051	9.63582	0.276506	0.343457	-6.82135	9.60162	9.66583
AGER	0.900827	6.36401	3.92553e-16	2.99262e-15	25.7188	5.88417	6.785
AGFG1	-0.679957	10.2543	4.1046e-24	7.25193e-23	43.8689	10.6165	9.93653
AGFG2	0.455543	8.80561	2.79498e-09	1.02944e-08	10.2478	8.56296	9.0185
AGGF1	-0.0345535	9.29275	0.440313	0.511524	-7.11576	9.31115	9.2766
AGK	0.112912	9.19032	0.0165781	0.0268138	-4.5428	9.13018	9.24309
AGL	0.203408	9.32899	0.00394386	0.00705476	-3.25814	9.22064	9.42405
AGMAT	0.357812	6.27754	0.00274157	0.00501733	-2.92687	6.08694	6.44476
AGPAT1	-0.170751	10.7374	0.000954284	0.00186089	-1.95562	10.8283	10.6576
AGPAT2	0.32946	10.7401	0.00273929	0.00501405	-2.9261	10.5646	10.8941
AGPAT3	0.402718	11.0182	8.06948e-12	3.8816e-11	15.9602	10.8037	11.2064
AGPAT4	-1.07823	7.14721	2.03629e-16	1.6116e-15	26.3654	7.72154	6.64331
AGPAT5	-0.168933	9.01912	0.0144384	0.023621	-4.42116	9.1091	8.94017
AGPAT6	0.351147	10.7793	1.76379e-08	6.0001e-08	8.45652	10.5923	10.9434
AGPAT9	-1.61349	5.11978	2.33357e-23	3.89181e-22	42.1493	5.97923	4.36574
AGPHD1	0.786175	5.37419	6.77426e-21	8.57962e-20	36.5416	4.95542	5.7416
AGPS	-0.431785	9.84094	7.22184e-15	4.78427e-14	22.8518	10.0709	9.63915
AGR2	3.33848	9.96408	2.39519e-28	6.40277e-27	53.5232	8.18579	11.5243
AGR3	0.486687	1.94599	0.0610301	0.0887106	-5.65864	1.68675	2.17344
AGRN	0.469559	13.2407	4.37764e-08	1.42905e-07	7.57455	12.9905	13.4601
AGRP	0.0596565	0.510574	0.334417	0.405001	-6.9476	0.478797	0.538454
AGT	0.510368	5.46482	0.0180994	0.029114	-4.61981	5.19297	5.70333
AGTPBP1	-0.630136	7.84925	5.45878e-18	5.11963e-17	29.9337	8.1849	7.55476
AGTR1	-0.424715	3.35902	0.0402537	0.0608011	-5.30959	3.58525	3.16053
AGTR2	0.0720555	0.310186	0.368177	0.439586	-7.00857	0.271805	0.34386
AGTRAP	-0.74769	10.2183	1.75554e-22	2.62308e-21	40.1531	10.6166	9.86889
AGXT	0.469864	0.745057	0.00162645	0.00307327	-2.448	0.494778	0.964642
AGXT2	0.102039	0.109784	0.0302533	0.0468083	-5.06571	0.0554317	0.157471
AGXT2L1	0.300572	0.66466	0.0214049	0.0340237	-4.76632	0.504556	0.805128
AGXT2L2	0.258632	8.46013	0.000113133	0.000252102	0.0393404	8.32236	8.58099
AHCTF1	-0.0974215	10.2708	0.0699324	0.100414	-5.77094	10.3227	10.2253
AHCY	-0.0939167	12.111	0.117713	0.160619	-6.18957	12.161	12.0671
AHCYL1	0.0223187	11.3038	0.656902	0.718843	-7.31488	11.2919	11.3142
AHCYL2	0.0457542	8.44651	0.55918	0.627836	-7.24296	8.42213	8.46789
AHDC1	-0.070578	9.39011	0.315628	0.385223	-6.90997	9.4277	9.35712
AHI1	0.217794	7.86108	0.00208066	0.00387516	-2.67432	7.74507	7.96286
AHNAK	-0.783264	13.7309	2.08829e-13	1.1876e-12	19.5447	14.1481	13.3649
AHNAK2	-3.4993	9.0664	5.24859e-43	6.45231e-41	87.0077	10.9304	7.43105
AHR	1.14436	11.8654	3.0154e-24	5.40194e-23	44.1741	11.2558	12.4002
AHRR	0.42596	5.07541	0.00296167	0.00539178	-2.99738	4.84852	5.27448
AHSA1	-0.127596	11.3013	0.00587191	0.0102257	-3.61832	11.3693	11.2417
AHSA2	1.08215	9.10513	2.36827e-28	6.34734e-27	53.5344	8.5287	9.61086
AHSG	0.319262	0.859001	0.0569443	0.0833261	-5.60111	0.688942	1.0082
AHSP	0.0496884	0.364281	0.457806	0.528941	-7.13787	0.337814	0.387502
AICDA	-0.466355	0.775097	0.000123576	0.000273828	-0.043923	1.02351	0.557152
AIDA	-0.351051	9.84727	3.65008e-11	1.63902e-10	14.4827	10.0343	9.68321
AIF1	-1.68566	7.65275	6.82287e-23	1.06682e-21	41.0879	8.55064	6.86498
AIF1L	-0.51238	7.45222	0.00352705	0.00635178	-3.15659	7.72514	7.21276
AIFM1	0.075739	10.0537	0.0852484	0.120062	-5.93233	10.0133	10.0891
AIFM2	0.19242	8.94211	0.0291136	0.0451846	-5.03268	8.83961	9.03203
AIFM3	2.10501	6.35858	2.15669e-33	1.02256e-31	65.0407	5.23732	7.34233
AIG1	0.583488	9.65376	2.03847e-11	9.4469e-11	15.0527	9.34295	9.92644
AIM1	-0.0251488	10.5199	0.832361	0.875474	-7.39115	10.5333	10.5081
AIM1L	0.924673	8.71328	1.28525e-07	4.01248e-07	6.53153	8.22074	9.14542
AIM2	-2.36292	6.7297	2.00363e-15	1.41843e-14	24.1136	7.98834	5.62542
AIMP1	0.0853699	10.1395	0.0102282	0.0172033	-4.11563	10.0941	10.1794
AIMP2	-0.571661	9.13739	9.53099e-20	1.06924e-18	33.9294	9.4419	8.87023
AIP	0.246855	10.5442	1.01846e-05	2.5788e-05	2.32575	10.4127	10.6596
AIPL1	-0.351936	0.367787	4.19006e-07	1.23684e-06	5.38983	0.55525	0.203314
AIRE	-0.0236908	0.515029	0.819218	0.864085	-7.38743	0.527648	0.503957
AJAP1	-0.287578	2.72347	0.0919392	0.12844	-5.99324	2.87665	2.58907
AK1	-0.847138	8.91498	1.65566e-16	1.32003e-15	26.5693	9.36622	8.51909
AK2	-0.138112	11.3552	0.000186722	0.000402838	-0.432509	11.4288	11.2906
AK3	0.0937138	10.5987	0.144885	0.19345	-6.3507	10.5488	10.6425
AK3L1	-2.0894	7.02177	5.61009e-33	2.5425e-31	64.0926	8.13471	6.04531
AK5	0.00449124	3.18754	0.982588	1	-7.41332	3.18515	3.18964
AK7	-0.514235	2.88843	0.000907101	0.00177478	-1.90863	3.16234	2.64811
AKAP1	0.490285	10.5612	5.12635e-15	3.45288e-14	23.189	10.3	10.7903
AKAP10	-0.290773	8.09635	0.00166899	0.0031493	-2.47176	8.25123	7.96046
AKAP11	0.0408769	9.69652	0.561551	0.630118	-7.24501	9.67475	9.71562
AKAP12	-0.613397	8.89597	0.000534581	0.00108106	-1.41718	9.22271	8.60931
AKAP13	-0.354876	10.7321	4.12679e-08	1.35167e-07	7.63176	10.9211	10.5662
AKAP14	-0.129302	0.294253	0.025555	0.0400369	-4.92017	0.363127	0.233825
AKAP2	-1.9764	7.1638	2.16039e-17	1.89948e-16	28.5768	8.21655	6.24016
AKAP3	0.154998	3.72048	0.227515	0.289004	-6.68525	3.63792	3.79292
AKAP4	0.0417799	0.0663224	0.126519	0.171469	-6.24598	0.0440677	0.0858476
AKAP5	-0.753876	5.58589	2.05486e-10	8.55357e-10	12.7934	5.98745	5.23357
AKAP6	-0.78887	4.96373	3.03165e-06	8.11577e-06	3.48572	5.38393	4.59506
AKAP7	0.269047	6.56818	0.0248093	0.0389847	-4.89453	6.42487	6.69392
AKAP8	0.374321	9.68518	1.17172e-19	1.30594e-18	33.7255	9.48579	9.86011
AKAP8L	0.496587	10.1942	2.02022e-20	2.43113e-19	35.4619	9.92968	10.4263
AKAP9	0.186869	9.99207	0.00793851	0.0135645	-3.88931	9.89254	10.0794
AKD1	0.9354	6.35799	1.4239e-23	2.41393e-22	42.638	5.85974	6.79514
AKIRIN1	-0.375707	10.07	9.20362e-10	3.57117e-09	11.3302	10.2701	9.89442
AKIRIN2	-0.378003	9.46798	7.02578e-14	4.19178e-13	20.6148	9.66932	9.29132
AKNA	-0.165103	9.11321	0.0711343	0.10193	-5.78492	9.20115	9.03605
AKNAD1	-1.05978	1.31187	2.30515e-12	1.17198e-11	17.1881	1.87638	0.816591
AKR1A1	0.381268	11.4872	1.1449e-12	5.99921e-12	17.8745	11.2841	11.6653
AKR1B1	0.0610245	11.4158	0.673854	0.734612	-7.32497	11.3833	11.4443
AKR1B10	-0.38281	6.49721	0.315878	0.385483	-6.91049	6.70112	6.31831
AKR1B15	-1.20746	3.61441	8.7591e-06	2.23218e-05	2.4698	4.25758	3.05011
AKR1C1	1.63692	9.81679	5.59363e-10	2.21522e-09	11.8159	8.94486	10.5818
AKR1C2	2.62925	10.184	1.14611e-17	1.03336e-16	29.202	8.78348	11.4127
AKR1C3	2.05499	10.2818	1.02385e-16	8.36102e-16	27.043	9.18721	11.2422
AKR1C4	0.57135	0.856227	0.000104738	0.000234617	0.112091	0.55189	1.12324
AKR1CL1	-0.0861672	0.202157	0.0614065	0.0892072	-5.66374	0.248055	0.161888
AKR1D1	0.331413	0.559613	0.000233697	0.000496717	-0.643281	0.383082	0.714495
AKR1E2	0.343781	4.9661	0.0893829	0.12525	-5.97056	4.78298	5.12676
AKR7A2	0.0295789	10.0723	0.609917	0.675347	-7.28338	10.0565	10.0861
AKR7A3	0.421572	4.06583	0.00234499	0.00433093	-2.78394	3.84128	4.26285
AKR7L	0.431562	3.11852	2.45154e-05	5.93235e-05	1.48838	2.88865	3.32021
AKT1	-0.0227767	11.9872	0.587902	0.654428	-7.26671	11.9993	11.9765
AKT1S1	0.137351	10.6371	0.00691926	0.0119392	-3.76604	10.5639	10.7013
AKT2	0.0119543	11.3869	0.798891	0.84628	-7.38109	11.3806	11.3925
AKT3	-1.15432	7.83175	3.98449e-15	2.72854e-14	23.437	8.44661	7.2923
AKTIP	0.29322	9.06636	6.21963e-07	1.80377e-06	5.00894	8.91017	9.20339
ALAD	0.0445417	9.66059	0.436048	0.507544	-7.11016	9.63687	9.68141
ALAS1	1.0549	11.0176	1.49735e-29	4.54072e-28	56.2706	10.4557	11.5106
ALAS2	0.0852474	0.837437	0.414527	0.486327	-7.0806	0.792028	0.877276
ALB	1.0771	2.08089	0.000345195	0.00071802	-1.0088	1.50716	2.58426
ALCAM	-0.287384	10.0615	0.0849132	0.119615	-5.92915	10.2146	9.92719
ALDH16A1	0.207561	10.3052	0.00211103	0.0039271	-2.68761	10.1947	10.4022
ALDH18A1	-0.0397699	10.88	0.377475	0.449094	-7.02402	10.9012	10.8615
ALDH1A1	-1.37557	7.58091	2.95379e-08	9.8356e-08	7.95608	8.31363	6.93805
ALDH1A2	1.89618	5.51778	1.9248e-15	1.36498e-14	24.1531	4.50775	6.40393
ALDH1A3	-0.623549	9.04633	0.00064564	0.00129153	-1.59292	9.37847	8.75492
ALDH1B1	-0.644376	9.70363	1.05626e-09	4.07385e-09	11.1959	10.0469	9.40249
ALDH1L1	2.55822	8.03063	1.78177e-18	1.77056e-17	31.0384	6.66796	9.22618
ALDH1L2	-2.47806	6.1232	1.66765e-40	1.6226e-38	81.2888	7.44317	4.96511
ALDH2	-0.873806	9.62075	1.66944e-07	5.14231e-07	6.2786	10.0862	9.21239
ALDH3A1	0.0537165	6.48527	0.875304	0.912599	-7.40124	6.45666	6.51037
ALDH3A2	-0.427256	10.1425	3.90879e-05	9.25363e-05	1.04506	10.3701	9.94283
ALDH3B1	-0.0892394	8.29575	0.554525	0.623393	-7.23888	8.34328	8.25404
ALDH3B2	1.272	9.43737	4.02901e-08	1.3207e-07	7.65501	8.75982	10.0318
ALDH4A1	1.33746	10.1957	1.81888e-34	9.9844e-33	67.4936	9.4833	10.8208
ALDH5A1	1.63444	9.59504	3.80304e-38	2.96868e-36	75.9001	8.72443	10.3589
ALDH6A1	0.122019	7.07333	0.194975	0.252001	-6.57358	7.00834	7.13036
ALDH7A1	-0.425379	8.62618	0.0688437	0.0989194	-5.75806	8.85277	8.42739
ALDH8A1	0.594108	2.66577	9.85425e-06	2.49763e-05	2.35724	2.34931	2.94342
ALDH9A1	-0.0157808	10.4589	0.798916	0.84628	-7.3811	10.4673	10.4515
ALDOA	0.0317511	14.9974	0.656694	0.718691	-7.31475	14.9805	15.0123
ALDOB	0.659835	1.52966	0.000213691	0.000456465	-0.559269	1.17819	1.83802
ALDOC	0.547685	9.06653	5.52894e-05	0.000128331	0.716223	8.7748	9.32248
ALG1	-0.182778	9.03803	0.000107023	0.000239448	0.0917218	9.13539	8.95261
ALG10	-0.226708	6.68484	0.00133412	0.00255214	-2.26541	6.80559	6.57889
ALG10B	0.0487783	7.41898	0.575177	0.642598	-7.25647	7.393	7.44177
ALG11	-0.227154	3.94834	0.0101021	0.0170011	-4.10459	4.06934	3.84219
ALG12	0.37956	9.35231	6.57807e-17	5.49645e-16	27.4791	9.15013	9.52969
ALG13	0.361888	8.574	8.44839e-11	3.65456e-10	13.6619	8.38124	8.74312
ALG14	0.0285795	7.47405	0.567535	0.635305	-7.25011	7.45883	7.48741
ALG1L	1.42752	7.79956	1.52637e-19	1.68475e-18	33.4643	7.03918	8.4667
ALG1L2	0.0877008	0.811189	0.339261	0.410069	-6.95685	0.764474	0.852175
ALG2	-0.178805	9.34344	0.000600653	0.00120648	-1.52572	9.43868	9.25988
ALG3	-0.0586691	10.5921	0.26652	0.332301	-6.79615	10.6234	10.5647
ALG5	0.211646	9.38433	0.000113957	0.0002538	0.0324954	9.2716	9.48324
ALG6	0.0899397	8.42952	0.070619	0.101272	-5.77896	8.38162	8.47155
ALG8	0.170449	9.59445	0.00231938	0.00428751	-2.77388	9.50366	9.67411
ALG9	0.0286207	8.88147	0.532598	0.602969	-7.2188	8.86622	8.89484
ALK	-0.164903	1.23555	0.225978	0.2873	-6.68041	1.32339	1.15848
ALKBH1	-0.147973	7.75094	0.000378139	0.000781635	-1.09404	7.82976	7.68178
ALKBH2	0.437267	8.5668	3.58513e-11	1.61162e-10	14.5002	8.33388	8.77115
ALKBH3	-0.150831	8.23048	0.0454953	0.0679682	-5.4131	8.31082	8.15999
ALKBH4	0.288679	8.39138	7.10286e-09	2.51027e-08	9.34032	8.23762	8.52629
ALKBH5	-0.277168	10.8949	5.48231e-10	2.17365e-09	11.8355	11.0426	10.7654
ALKBH6	0.443209	8.04976	3.61688e-11	1.62483e-10	14.4916	7.81368	8.25689
ALKBH7	0.618019	9.62717	2.80237e-16	2.17844e-15	26.0508	9.29798	9.91599
ALKBH8	-0.0522027	7.3244	0.362785	0.434065	-6.99936	7.35221	7.3
ALLC	0.0531853	0.276196	0.386942	0.458286	-7.03922	0.247866	0.301051
ALMS1	-0.10669	9.10163	0.116385	0.159028	-6.18067	9.15846	9.05177
ALMS1P	0.719272	1.6181	5.41623e-10	2.1487e-09	11.8473	1.23497	1.95425
ALOX12	0.729535	5.07136	0.00394344	0.00705463	-3.25804	4.68276	5.41229
ALOX12B	-0.570324	2.2861	0.00607435	0.0105612	-3.64887	2.58989	2.01957
ALOX12P2	0.622327	4.84167	0.00982765	0.016565	-4.08005	4.51018	5.13251
ALOX15	2.11747	4.74341	4.79711e-19	5.05828e-18	32.3337	3.61552	5.73298
ALOX15B	-0.863771	4.94986	9.96599e-05	0.000223927	0.158999	5.40996	4.54618
ALOX5	1.83001	10.1003	7.00824e-33	3.16914e-31	63.8719	9.12552	10.9555
ALOX5AP	-1.95806	7.02956	3.14601e-27	7.61646e-26	50.9718	8.07254	6.11449
ALOXE3	-0.462722	3.64563	0.0227116	0.0359415	-4.81788	3.8921	3.42938
ALPI	-0.0981627	0.138843	0.146648	0.195511	-6.35996	0.191131	0.0929679
ALPK1	0.217355	8.52788	0.00504178	0.00886045	-3.48071	8.4121	8.62946
ALPK2	-1.97735	4.91718	5.7081e-20	6.53947e-19	34.4358	5.97044	3.99309
ALPK3	0.447986	7.11058	0.000298906	0.000626881	-0.87402	6.87195	7.31994
ALPL	-0.101185	7.36599	0.486612	0.55814	-7.1715	7.41989	7.3187
ALPP	-0.798531	4.18652	0.0159567	0.0259007	-4.50923	4.61187	3.81334
ALPPL2	-0.207584	1.68755	0.360699	0.431989	-6.99574	1.79812	1.59054
ALS2	-0.114908	8.65848	0.0560304	0.0821059	-5.58764	8.71969	8.60478
ALS2CL	0.930409	10.0852	3.01409e-10	1.22947e-09	12.4193	9.5896	10.52
ALS2CR11	0.230568	2.27844	0.200357	0.258034	-6.59351	2.15563	2.3862
ALS2CR12	-0.309026	1.10693	0.000153707	0.000335953	-0.249473	1.27154	0.962514
ALS2CR4	-0.43556	8.85933	5.35715e-08	1.7361e-07	7.37884	9.09134	8.65578
ALS2CR8	0.441727	6.11578	4.86889e-07	1.42818e-06	5.245	5.88049	6.32222
ALX1	-1.04018	1.62842	2.15815e-07	6.55719e-07	6.03042	2.18248	1.14231
ALX3	-0.218096	4.38792	0.0486652	0.0722308	-5.46976	4.50409	4.28599
ALX4	-0.236512	0.265754	0.00150873	0.00286665	-2.37881	0.391735	0.155223
AMAC1	0.101205	0.210171	0.0154723	0.0251861	-4.4821	0.156263	0.257468
AMAC1L2	0.486401	1.15298	4.22194e-08	1.3813e-07	7.60966	0.893889	1.38029
AMAC1L3	0.140808	0.369316	0.0033564	0.00606148	-3.11144	0.294313	0.435121
AMACR	1.12321	9.00888	1.87392e-18	1.85943e-17	30.9887	8.41059	9.5338
AMBN	-0.192576	0.158457	0.0337857	0.0517512	-5.16039	0.261035	0.0684594
AMBP	0.334358	1.32965	0.106208	0.146437	-6.10842	1.15155	1.48591
AMBRA1	-0.141202	9.46533	0.00332726	0.00601255	-3.1035	9.54054	9.39934
AMD1	-0.582416	10.3255	2.74449e-25	5.52938e-24	46.5465	10.6357	10.0533
AMDHD1	-0.898573	2.57051	2.40147e-07	7.26099e-07	5.92721	3.04915	2.15057
AMDHD2	-0.131109	8.00588	0.0695069	0.0998375	-5.76593	8.07572	7.94461
AMELX	0.0895065	0.118201	0.244969	0.308295	-6.73754	0.0705242	0.160031
AMELY	0.107696	0.195505	0.0919472	0.12844	-5.99331	0.13814	0.245835
AMFR	-0.0206449	10.9467	0.655996	0.718119	-7.31432	10.9577	10.937
AMH	-0.173961	3.81916	0.413697	0.48552	-7.07941	3.91182	3.73786
AMHR2	-0.162605	0.475533	0.0124156	0.0205808	-4.28775	0.562147	0.399542
AMICA1	-0.779702	6.6354	2.58898e-06	6.98813e-06	3.63718	7.05072	6.27102
AMIGO1	0.392922	5.3828	0.000514151	0.00104232	-1.38087	5.17351	5.56643
AMIGO2	1.0469	10.6945	2.34453e-12	1.19053e-11	17.1715	10.1369	11.1838
AMIGO3	0.800453	7.15792	1.05568e-16	8.59366e-16	27.0128	6.73155	7.532
AMMECR1	0.0658671	9.04602	0.450835	0.521974	-7.12922	9.01093	9.0768
AMMECR1L	-0.0132945	9.41705	0.760535	0.812245	-7.3671	9.42413	9.41084
AMN	0.849762	5.16175	5.6783e-06	1.47751e-05	2.88435	4.70912	5.55888
AMN1	0.44244	7.13717	7.36871e-10	2.88536e-09	11.547	6.9015	7.34394
AMOT	0.697952	7.00351	0.00204958	0.0038204	-2.66051	6.63174	7.32969
AMOTL1	-1.18815	9.83682	9.64376e-28	2.41447e-26	52.1431	10.4697	9.28156
AMOTL2	-0.863622	9.78748	3.31099e-15	2.29025e-14	23.6192	10.2475	9.38387
AMPD1	-0.117741	0.848209	0.276829	0.343674	-6.82214	0.910926	0.793184
AMPD2	-0.0530788	10.0109	0.362658	0.433989	-6.99914	10.0392	9.98609
AMPD3	-0.584728	7.99975	4.11085e-11	1.83789e-10	14.3664	8.31121	7.72648
AMPH	-0.735593	3.74416	2.32839e-05	5.64901e-05	1.53741	4.13598	3.40039
AMT	1.3752	7.27979	2.01117e-22	2.97046e-21	40.0187	6.54727	7.92248
AMTN	-0.921145	1.57668	4.94682e-05	0.00011563	0.821655	2.06734	1.14619
AMY1A	-0.185183	1.68768	0.291416	0.359649	-6.85691	1.78632	1.60113
AMY2A	0.383648	0.89662	0.000346926	0.000721256	-1.01348	0.692265	1.07591
AMY2B	1.25996	6.13596	2.16898e-14	1.35925e-13	21.7701	5.46483	6.72479
AMZ1	-1.40937	2.83541	4.45454e-15	3.0212e-14	23.3272	3.58613	2.17676
AMZ2	0.128507	10.4129	0.00439397	0.00780272	-3.3562	10.3445	10.473
AMZ2P1	0.666894	7.1589	1.24647e-15	9.01059e-15	24.5809	6.80367	7.47056
ANAPC1	-0.260104	9.13649	2.74953e-05	6.61757e-05	1.37927	9.27504	9.01494
ANAPC10	-0.213618	6.89165	0.000117757	0.000261668	0.00155479	7.00544	6.79182
ANAPC11	0.193639	11.0202	0.00215966	0.00401101	-2.70849	10.9171	11.1107
ANAPC13	0.136191	9.99618	0.00485422	0.00856521	-3.44642	9.92364	10.0598
ANAPC16	0.204418	10.8426	5.89517e-05	0.000136293	0.655472	10.7337	10.9381
ANAPC2	-0.0097884	9.68384	0.838666	0.881022	-7.39282	9.68906	9.67927
ANAPC4	0.470297	9.11771	1.94112e-17	1.71698e-16	28.6824	8.8672	9.3375
ANAPC5	0.0036707	11.3602	0.926845	0.955803	-7.40934	11.3582	11.3619
ANAPC7	0.146314	10.3388	0.00146856	0.00279473	-2.35395	10.2609	10.4072
ANG	-0.0490167	6.58843	0.687693	0.747409	-7.33274	6.61454	6.56553
ANGEL1	-0.139816	8.60124	0.015543	0.025287	-4.48612	8.67572	8.5359
ANGEL2	0.224184	8.71926	7.97863e-07	2.28549e-06	4.76898	8.59985	8.82403
ANGPT1	-0.872807	5.33363	1.59726e-06	4.4152e-06	4.1011	5.79854	4.92574
ANGPT2	0.302655	7.85852	0.01283	0.0212249	-4.31682	7.69731	7.99997
ANGPT4	0.743389	1.14793	8.00732e-08	2.55265e-07	6.9895	0.751949	1.49534
ANGPTL1	-1.00958	3.77556	8.6291e-06	2.20042e-05	2.48409	4.31333	3.30374
ANGPTL2	-0.888688	9.30706	3.67832e-09	1.33704e-08	9.98049	9.78043	8.89174
ANGPTL3	0.469213	0.916091	8.96543e-07	2.55355e-06	4.65669	0.666158	1.13537
ANGPTL4	-0.00443537	9.27256	0.981022	0.999126	-7.41327	9.27493	9.27049
ANGPTL5	-0.35161	0.406923	4.36211e-05	0.000102641	0.940938	0.594213	0.242603
ANGPTL6	-0.410589	2.26154	0.000416062	0.000854347	-1.18334	2.48025	2.06966
ANGPTL7	-0.563352	1.16754	0.000389005	0.000802237	-1.12052	1.46761	0.904262
ANK1	-1.31196	4.72745	8.50868e-12	4.08043e-11	15.9083	5.42629	4.11432
ANK2	-1.40321	5.246	7.52064e-11	3.27116e-10	13.7757	5.99343	4.59023
ANK3	0.551584	8.6255	1.03172e-05	2.60981e-05	2.31339	8.33169	8.88328
ANKAR	0.460271	4.35036	3.15683e-09	1.15525e-08	10.1293	4.10519	4.56546
ANKDD1A	1.11956	7.42779	1.69318e-27	4.178e-26	51.5855	6.83144	7.951
ANKFN1	0.740165	1.66256	0.000149439	0.000327077	-0.222961	1.2683	2.00847
ANKFY1	-0.205515	10.2759	9.21845e-05	0.000207904	0.232627	10.3854	10.1799
ANKH	-1.19127	9.31921	2.38308e-21	3.1483e-20	37.5743	9.95376	8.76249
ANKHD1	0.0293952	10.3462	0.598116	0.664285	-7.2746	10.3305	10.3599
ANKIB1	0.068709	10.1631	0.221193	0.281897	-6.6651	10.1265	10.1952
ANKK1	1.62146	3.99128	7.74504e-19	7.99827e-18	31.8608	3.12759	4.74905
ANKLE1	-0.186387	4.2504	0.187251	0.243092	-6.54383	4.34968	4.1633
ANKLE2	-0.305154	10.9689	4.59199e-10	1.83733e-09	12.0084	11.1314	10.8263
ANKMY1	0.533573	7.59341	1.13125e-17	1.02176e-16	29.2149	7.30919	7.84277
ANKMY2	0.513105	8.70783	5.74588e-17	4.83653e-16	27.6124	8.43452	8.94763
ANKRA2	0.562877	7.81553	4.69173e-19	4.9497e-18	32.3556	7.51571	8.07858
ANKRD1	-1.28312	2.12932	1.96063e-09	7.3345e-09	10.5931	2.81279	1.52967
ANKRD10	0.656134	10.6158	7.30101e-19	7.56606e-18	31.919	10.2663	10.9224
ANKRD11	0.193447	11.301	0.000215492	0.000460072	-0.567148	11.1979	11.3914
ANKRD12	0.164691	9.51837	0.0250755	0.0393519	-4.90377	9.43064	9.59533
ANKRD13A	-0.113488	10.2121	0.0853221	0.120148	-5.93303	10.2726	10.1591
ANKRD13B	0.00400073	7.87728	0.973924	0.993721	-7.41302	7.87514	7.87914
ANKRD13C	-0.0270542	8.77181	0.49735	0.569153	-7.18322	8.78622	8.75917
ANKRD13D	0.58888	10.3874	4.47581e-19	4.73652e-18	32.4021	10.0738	10.6626
ANKRD16	0.310158	7.50409	1.61741e-06	4.4673e-06	4.08904	7.33888	7.64904
ANKRD17	0.0472897	10.6629	0.474901	0.546356	-7.15823	10.6377	10.685
ANKRD19	0.926998	6.91896	8.50291e-11	3.6766e-10	13.6556	6.42518	7.35218
ANKRD2	-0.340065	2.46674	0.0648177	0.0937646	-5.70843	2.64788	2.30782
ANKRD20A3	-0.443622	2.26983	0.00256393	0.0047144	-2.86563	2.50613	2.06251
ANKRD20A4	0.135383	0.751606	0.162703	0.214534	-6.43891	0.679492	0.814876
ANKRD20B	0.0198159	2.13909	0.889259	0.924302	-7.40386	2.12853	2.14835
ANKRD22	0.466771	8.23456	0.00405673	0.00724341	-3.28376	7.98593	8.4527
ANKRD23	1.01419	5.8601	6.39872e-25	1.2358e-23	45.7085	5.31988	6.33407
ANKRD24	0.871327	4.14172	1.35073e-09	5.15246e-09	10.9562	3.67759	4.54892
ANKRD26	-0.00972757	7.40897	0.895957	0.929929	-7.405	7.41415	7.40442
ANKRD26P1	-0.00482113	0.436543	0.96412	0.985776	-7.41254	0.439111	0.43429
ANKRD27	0.139765	10.1324	0.0319178	0.0491688	-5.11168	10.058	10.1977
ANKRD28	0.134068	9.85184	0.00925159	0.0156467	-4.02618	9.78042	9.91449
ANKRD29	-2.06024	3.61879	4.95778e-26	1.07821e-24	48.2408	4.7162	2.65596
ANKRD30A	-0.0321202	0.139578	0.636497	0.700396	-7.30186	0.156688	0.124567
ANKRD30B	-0.0976779	0.311656	0.108911	0.149802	-6.12833	0.363685	0.266008
ANKRD31	0.00559533	0.695022	0.941558	0.967816	-7.41087	0.692042	0.697637
ANKRD32	-0.382313	6.98446	4.88352e-07	1.43227e-06	5.2421	7.1881	6.80579
ANKRD33	-0.0130056	0.776584	0.912125	0.943704	-7.40746	0.783511	0.770506
ANKRD34A	0.164102	4.62561	0.0876574	0.123126	-5.95484	4.5382	4.7023
ANKRD34B	-0.56437	1.92428	0.00580168	0.0101137	-3.60748	2.2249	1.66053
ANKRD34C	-0.140094	0.292284	0.0159802	0.0259286	-4.51052	0.366908	0.226813
ANKRD35	0.198778	6.349	0.236088	0.298656	-6.71152	6.24312	6.4419
ANKRD36	-0.642332	6.40655	1.36446e-06	3.80448e-06	4.25256	6.7487	6.10636
ANKRD36B	-0.668244	3.60917	3.17167e-06	8.47072e-06	3.44241	3.96512	3.29688
ANKRD36BP1	-0.639789	5.02322	9.6832e-05	0.000217978	0.186177	5.36401	4.72422
ANKRD37	-0.128165	6.95254	0.279632	0.346795	-6.829	7.02081	6.89264
ANKRD39	0.148239	7.86566	0.0196469	0.0314282	-4.69157	7.7867	7.93494
ANKRD40	-0.0093901	10.088	0.828119	0.871637	-7.38998	10.093	10.0837
ANKRD42	0.241002	7.56497	3.58257e-05	8.50783e-05	1.12779	7.4366	7.6776
ANKRD43	1.39794	4.60296	1.16707e-13	6.81263e-13	20.1162	3.85833	5.25627
ANKRD44	-0.744999	4.45893	1.04133e-07	3.27991e-07	6.73517	4.85576	4.11076
ANKRD45	-0.320988	2.40075	0.0481327	0.0715346	-5.46052	2.57173	2.25074
ANKRD46	0.749163	8.60024	5.07935e-17	4.30549e-16	27.7339	8.20119	8.95035
ANKRD49	0.355798	8.0435	5.43748e-11	2.39913e-10	14.0928	7.85398	8.20978
ANKRD5	0.0733693	7.38997	0.461861	0.533236	-7.14281	7.35089	7.42426
ANKRD50	0.495799	9.74865	2.93643e-05	7.04345e-05	1.31675	9.48456	9.98036
ANKRD52	-0.166915	10.2236	0.00689435	0.0119022	-3.7628	10.3126	10.1456
ANKRD53	-0.385126	2.4821	0.00344869	0.0062194	-3.13614	2.68724	2.30212
ANKRD54	0.287788	9.0015	9.39496e-08	2.9701e-07	6.83477	8.84821	9.13599
ANKRD55	-0.372088	1.09833	0.000472608	0.000963727	-1.3023	1.29652	0.924435
ANKRD56	1.53011	7.56474	1.12029e-15	8.13566e-15	24.686	6.74971	8.27982
ANKRD57	-0.205959	9.85984	0.0546151	0.0801808	-5.56631	9.96955	9.76359
ANKRD58	-0.085405	4.15327	0.449319	0.520513	-7.12731	4.19876	4.11336
ANKRD6	0.0825106	7.0907	0.447716	0.518948	-7.12528	7.04675	7.12926
ANKRD7	-0.423048	0.859899	0.00012678	0.000280474	-0.0680557	1.08524	0.662194
ANKRD9	0.495798	7.85446	1.91447e-08	6.49011e-08	8.37693	7.59037	8.08616
ANKS1A	0.800635	10.6171	3.38805e-18	3.2569e-17	30.4043	10.1907	10.9913
ANKS1B	-0.627272	1.89029	5.7114e-05	0.000132402	0.685466	2.22442	1.59715
ANKS3	0.645529	8.41943	7.02511e-18	6.5025e-17	29.6848	8.07558	8.72111
ANKS4B	0.304081	0.542934	0.00257859	0.00473976	-2.87084	0.380961	0.685042
ANKS6	-0.449746	8.82952	7.5973e-05	0.000173226	0.415421	9.06908	8.61934
ANKZF1	0.218174	9.4373	0.000130721	0.000288725	-0.0969024	9.32108	9.53926
ANLN	-1.22558	10.0216	5.18678e-25	1.01704e-23	45.9163	10.6744	9.44882
ANO1	-0.384835	9.66718	0.044191	0.0661737	-5.38856	9.87217	9.48733
ANO10	0.381082	9.62957	1.02757e-11	4.89355e-11	15.7234	9.42658	9.80766
ANO2	0.339929	2.97672	0.00592055	0.0103069	-3.62576	2.79565	3.13558
ANO3	0.499948	2.43688	0.00866572	0.0147213	-3.96774	2.17057	2.67052
ANO4	-0.571865	2.06831	0.000571609	0.00115141	-1.47957	2.37292	1.80105
ANO5	0.752608	3.97403	0.000321184	0.000670931	-0.941331	3.57315	4.32575
ANO6	0.342866	10.8847	1.93012e-06	5.28057e-06	3.91919	10.702	11.0449
ANO7	0.389308	4.71055	0.000344801	0.000717272	-1.00773	4.50318	4.89248
ANO8	0.593642	8.0454	5.58649e-08	1.80643e-07	7.33822	7.72919	8.32283
ANO9	0.787256	8.58123	1.62479e-09	6.1318e-09	10.7762	8.16189	8.94914
ANP32A	0.11155	11.5493	0.0116778	0.0194503	-4.23343	11.4899	11.6014
ANP32B	-0.712514	11.83	1.97722e-31	7.44814e-30	60.5601	12.2095	11.497
ANP32C	0.0200622	1.66659	0.788404	0.837608	-7.37753	1.6559	1.67597
ANP32D	-0.0284106	0.195296	0.409467	0.480968	-7.07331	0.210429	0.182018
ANP32E	-0.45727	10.7614	4.43538e-10	1.77744e-09	12.0423	11.005	10.5477
ANPEP	-1.65613	7.73526	6.01165e-17	5.0437e-16	27.5678	8.61742	6.96129
ANTXR1	-0.76333	10.8273	3.95682e-09	1.4337e-08	9.90946	11.2339	10.4706
ANTXR2	-0.625373	9.34453	2.81376e-06	7.56006e-06	3.55728	9.67764	9.05227
ANTXRL	-0.0680524	0.217721	0.152406	0.202282	-6.38936	0.25397	0.185917
ANUBL1	0.196234	6.28218	0.0210526	0.0335177	-4.75187	6.17765	6.37388
ANXA1	-1.9458	12.1964	1.31968e-31	5.10225e-30	60.961	13.2329	11.2871
ANXA10	3.26626	4.58548	1.9622e-14	1.23646e-13	21.8687	2.84566	6.11192
ANXA11	0.407544	12.3976	5.41739e-08	1.75397e-07	7.368	12.1806	12.5881
ANXA13	-0.79724	1.17895	4.16758e-08	1.3646e-07	7.62223	1.60361	0.806366
ANXA2	-1.20816	14.0038	8.20517e-34	4.08865e-32	65.9992	14.6473	13.4391
ANXA2P1	-1.26056	6.35168	5.11281e-29	1.46805e-27	55.0535	7.02313	5.76258
ANXA2P2	-1.30822	12.2756	2.39375e-36	1.59041e-34	71.7898	12.9724	11.6642
ANXA2P3	-0.997371	2.93295	7.5927e-16	5.6152e-15	25.069	3.46421	2.46684
ANXA3	-1.94228	8.05514	2.51515e-18	2.4612e-17	30.6983	9.08972	7.14745
ANXA4	0.383886	11.2358	1.25826e-06	3.5208e-06	4.33049	11.0314	11.4152
ANXA5	-1.47802	11.6928	4.41655e-49	9.74965e-47	100.896	12.4801	11.0021
ANXA6	-1.44885	10.0883	1.21835e-22	1.85279e-21	40.5144	10.86	9.41118
ANXA7	-0.352859	11.1588	2.30024e-10	9.51135e-10	12.6833	11.3467	10.9939
ANXA8	-0.118758	11.1677	0.645258	0.708139	-7.30757	11.231	11.1122
ANXA8L1	-0.565289	1.26324	0.000209099	0.000447306	-0.538862	1.56435	0.999064
ANXA8L2	-0.174002	9.66786	0.46749	0.538887	-7.14955	9.76055	9.58655
ANXA9	2.21635	7.79899	2.23054e-23	3.72907e-22	42.1939	6.61842	8.83477
AOAH	-2.16186	4.95748	3.91594e-23	6.34024e-22	41.6371	6.10903	3.94717
AOC2	2.06135	5.42358	4.6021e-39	3.93671e-37	77.9959	4.32557	6.38693
AOC3	0.039735	8.60273	0.818522	0.863572	-7.38723	8.58156	8.6213
AOX1	-1.46973	3.97319	1.85631e-10	7.76964e-10	12.8927	4.75606	3.28633
AOX2P	-0.0622656	0.029099	0.000244757	0.000518829	-0.68667	0.0622656	0
AP1AR	0.354968	8.86727	1.99736e-08	6.7555e-08	8.33578	8.67819	9.03316
AP1B1	0.587395	12.207	3.76403e-23	6.10391e-22	41.6763	11.8941	12.4815
AP1G1	0.160012	10.8891	0.00301367	0.00548111	-3.01326	10.8039	10.9639
AP1G2	1.07685	11.1462	3.75207e-44	5.20472e-42	89.6268	10.5726	11.6494
AP1M1	-0.18313	10.2641	9.98217e-05	0.000224266	0.157467	10.3617	10.1785
AP1M2	1.24805	10.7011	2.5421e-16	1.98816e-15	26.1468	10.0363	11.2844
AP1S1	0.107767	10.4007	0.0729122	0.104262	-5.80515	10.3433	10.451
AP1S2	-1.0211	7.2797	1.90968e-27	4.68967e-26	51.4663	7.8236	6.8025
AP1S3	0.405541	7.85336	0.000508846	0.00103258	-1.3712	7.63734	8.04288
AP2A1	-0.180146	11.4793	2.47463e-05	5.98401e-05	1.47946	11.5752	11.3951
AP2A2	-0.240508	10.4324	1.07996e-06	3.0468e-06	4.47751	10.5605	10.32
AP2B1	-0.163993	11.9888	0.00760714	0.0130297	-3.8511	12.0762	11.9122
AP2M1	-0.0978366	13.1924	0.0312453	0.0481906	-5.09342	13.2446	13.1467
AP2S1	-0.431016	11.0903	4.74739e-12	2.33391e-11	16.48	11.3199	10.8889
AP3B1	-0.131599	10.0565	0.00595806	0.010366	-3.63145	10.1266	9.995
AP3B2	-0.30412	4.36538	0.197998	0.255365	-6.58485	4.52737	4.22325
AP3D1	-0.111321	11.7868	0.00443763	0.00787421	-3.36516	11.8461	11.7348
AP3M1	0.0385827	10.0708	0.434359	0.505904	-7.10792	10.0502	10.0888
AP3M2	0.384125	9.04321	3.43853e-08	1.13768e-07	7.80869	8.8386	9.22272
AP3S1	-0.49589	10.0047	3.58183e-16	2.74589e-15	25.809	10.2688	9.77295
AP3S2	0.0421238	10.0744	0.311136	0.380691	-6.90053	10.0519	10.0941
AP4B1	-0.0127904	8.4604	0.799409	0.846715	-7.38126	8.46722	8.45443
AP4E1	-0.374224	8.14283	2.37507e-12	1.20514e-11	17.1589	8.34217	7.96794
AP4M1	0.187203	8.77133	0.0013594	0.00259614	-2.28273	8.67161	8.85882
AP4S1	-0.338426	5.86042	3.69966e-06	9.81698e-06	3.29475	6.04069	5.70226
APAF1	0.195218	8.88719	0.000731238	0.00145088	-1.70865	8.7832	8.97842
APBA1	0.89432	6.90909	1.01704e-12	5.36068e-12	17.9907	6.43272	7.32704
APBA2	-0.637215	6.65592	0.00279274	0.00510143	-2.94376	6.99534	6.35813
APBA3	0.0407268	8.37068	0.444739	0.515935	-7.12148	8.34898	8.38971
APBB1	-0.892451	7.27867	1.42157e-08	4.87715e-08	8.666	7.75405	6.8616
APBB1IP	-0.787147	6.80268	9.92121e-05	0.000222994	0.163251	7.22197	6.43482
APBB2	-0.504371	8.92967	1.98197e-10	8.26694e-10	12.8287	9.19833	8.69396
APBB3	0.372024	7.91197	3.0211e-06	8.09067e-06	3.48906	7.71381	8.08583
APC	-0.162594	8.78745	0.0136501	0.0224494	-4.3716	8.87406	8.71147
APC2	-0.285834	3.27692	0.0309614	0.0477886	-5.08558	3.42917	3.14333
APCDD1	0.419901	9.00703	0.00524464	0.00919178	-3.51636	8.78337	9.20327
APCDD1L	-2.94894	3.81409	2.21005e-36	1.48276e-34	71.869	5.38488	2.43595
APCS	0.227775	0.377906	0.0389081	0.0589551	-5.28073	0.256578	0.484353
APEH	0.212487	11.3007	0.000167046	0.000363174	-0.327789	11.1875	11.4
APEX1	0.158873	11.6945	0.000506738	0.00102867	-1.36733	11.6099	11.7687
APEX2	0.0314277	10.0979	0.557247	0.625941	-7.24127	10.0812	10.1126
APH1A	0.0606074	12.4533	0.219951	0.280542	-6.66106	12.421	12.4816
APH1B	0.560634	8.00797	2.66662e-14	1.65595e-13	21.567	7.70934	8.26997
API5	-0.368119	10.786	1.20175e-17	1.08115e-16	29.1553	10.9821	10.614
APIP	-0.195155	8.20628	0.00247179	0.00455447	-2.83215	8.31024	8.11508
APITD1	0.288644	8.15691	3.15473e-07	9.41374e-07	5.66374	8.00316	8.2918
APLF	0.113094	6.02841	0.239615	0.302502	-6.72199	5.96817	6.08126
APLN	-1.10981	6.59983	1.95891e-11	9.08847e-11	15.0917	7.19098	6.08118
APLNR	-0.598352	7.83735	0.000125721	0.000278221	-0.0601488	8.15607	7.55772
APLP1	-1.33939	5.08873	1.26083e-11	5.941e-11	15.5231	5.80218	4.46279
APLP2	0.0950068	13.6836	0.145937	0.194728	-6.35624	13.633	13.728
APOA1	0.463403	1.99377	0.0155233	0.0252571	-4.485	1.74693	2.21033
APOA1BP	-0.046832	10.9877	0.394923	0.466607	-7.05162	11.0127	10.9658
APOA2	0.60625	1.48687	0.0214052	0.0340237	-4.76634	1.16394	1.77019
APOA4	-0.0358594	0.237779	0.689695	0.749018	-7.33383	0.25688	0.221021
APOA5	0.17491	0.502868	0.0560586	0.0821414	-5.58806	0.409699	0.584609
APOB	0.572291	2.10196	0.00556433	0.00972716	-3.56979	1.79712	2.36942
APOB48R	0.346564	8.14265	0.0278482	0.0434045	-4.9944	7.95805	8.30461
APOBEC1	-0.000839303	0.152996	0.989148	1	-7.41346	0.153444	0.152604
APOBEC2	0.441195	1.23927	6.14272e-05	0.000141538	0.616521	1.00426	1.44546
APOBEC3A	-0.848099	5.93782	2.15466e-05	5.243e-05	1.61122	6.38957	5.54147
APOBEC3B	-0.163861	8.32737	0.388545	0.459893	-7.04174	8.41465	8.25079
APOBEC3C	0.439414	9.1217	3.92126e-06	1.03728e-05	3.23899	8.88764	9.32705
APOBEC3D	0.395279	7.00721	0.00104774	0.00203309	-2.04212	6.79666	7.19194
APOBEC3F	0.715416	8.02179	8.36089e-13	4.44226e-12	18.1829	7.64072	8.35613
APOBEC3G	0.60825	9.03496	1.5054e-05	3.73439e-05	1.95284	8.71097	9.31922
APOBEC3H	0.649915	4.07305	1.42833e-05	3.55094e-05	2.00296	3.72686	4.37678
APOBEC4	0.0902025	0.181488	0.0161839	0.026228	-4.52166	0.133441	0.223643
APOC1	-0.189749	9.11018	0.255955	0.320568	-6.76817	9.21125	9.02151
APOC1P1	-0.018808	0.385328	0.77619	0.826728	-7.37314	0.395346	0.376538
APOC2	-0.971972	5.14652	1.44061e-06	4.00375e-06	4.20033	5.66425	4.69228
APOC3	0.456519	0.592884	0.00419782	0.00747907	-3.31478	0.349713	0.806232
APOC4	-0.146994	0.59044	0.0686069	0.0986344	-5.75522	0.668739	0.521744
APOD	0.866677	7.69238	0.00162263	0.00306689	-2.44584	7.23073	8.09741
APOE	-1.36599	10.9206	2.25366e-12	1.1478e-11	17.2103	11.6482	10.2822
APOF	0.227081	0.38165	0.00024225	0.000514046	-0.677012	0.260692	0.487774
APOH	0.576678	0.768392	0.0011368	0.00219513	-2.11758	0.461217	1.03789
APOL1	0.617375	12.5745	0.000184721	0.000398899	-0.422381	12.2456	12.863
APOL2	0.32256	10.6622	0.00215658	0.00400602	-2.70718	10.4904	10.8129
APOL3	-0.789843	8.93195	1.20637e-08	4.17019e-08	8.82546	9.35267	8.56283
APOL4	1.555	9.53547	6.03851e-20	6.89876e-19	34.3802	8.70718	10.2622
APOL5	-0.0345154	0.221768	0.43798	0.509302	-7.11271	0.240153	0.205637
APOL6	-0.284745	10.6387	0.00786896	0.0134546	-3.88143	10.7904	10.5057
APOLD1	-0.0379704	8.59537	0.751503	0.804442	-7.36341	8.61559	8.57762
APOM	-0.0933603	4.93563	0.366508	0.43795	-7.00574	4.98536	4.892
APOO	-0.144385	7.9585	0.0167092	0.0270152	-4.54972	8.03541	7.89103
APOOL	-0.294772	6.37468	0.00108462	0.00210082	-2.07413	6.53169	6.23692
APP	-0.580317	13.6769	9.14894e-13	4.84592e-12	18.0945	13.986	13.4057
APPBP2	0.18478	9.66364	0.000461889	0.000943446	-1.28089	9.56521	9.74999
APPL1	-0.0744959	9.94745	0.209152	0.26818	-6.62476	9.98713	9.91263
APPL2	0.20975	9.35498	0.000861305	0.0016926	-1.8606	9.24325	9.453
APRT	0.286998	11.2765	3.59847e-05	8.54459e-05	1.12359	11.1237	11.4107
APTX	-0.213304	9.31583	0.000144826	0.000317725	-0.193435	9.42945	9.21615
AQP1	0.29378	10.4599	0.0158859	0.0257898	-4.50531	10.3034	10.5972
AQP10	0.47491	1.28076	0.000899872	0.00176148	-1.90122	1.02779	1.5027
AQP11	0.251559	4.03591	0.0118002	0.0196239	-4.24268	3.90192	4.15348
AQP12A	0.245327	0.179818	4.56503e-06	1.20062e-05	3.09333	0.0491409	0.294468
AQP12B	1.48464	1.34228	7.45806e-17	6.18393e-16	27.3553	0.551468	2.03611
AQP2	0.0219922	0.285132	0.738531	0.793451	-7.35783	0.273418	0.29541
AQP3	1.33737	11.9821	2.58607e-07	7.79389e-07	5.85567	11.2698	12.6071
AQP4	-0.222553	0.852764	0.176213	0.230379	-6.49874	0.97131	0.748757
AQP5	-0.365304	1.85382	0.0770319	0.109489	-5.85004	2.0484	1.6831
AQP6	-0.368381	1.04465	0.0018612	0.00348699	-2.57199	1.24087	0.872492
AQP7	1.56507	3.15944	1.24672e-11	5.87717e-11	15.5341	2.32579	3.89085
AQP7P1	-0.203599	1.78734	0.155651	0.206229	-6.40537	1.89579	1.69219
AQP7P3	-0.0449793	0.735065	0.653419	0.715755	-7.31273	0.759024	0.714044
AQP8	0.119197	0.718141	0.146384	0.195274	-6.35859	0.654649	0.773846
AQP9	-1.95472	5.18577	4.79415e-20	5.54189e-19	34.6082	6.22698	4.27226
AQPEP	-0.876783	2.31615	2.56489e-06	6.92857e-06	3.64615	2.78318	1.90639
AQR	-0.0310211	9.61935	0.576083	0.643436	-7.25722	9.63587	9.60485
AR	1.52487	3.47094	1.5528e-10	6.56924e-10	13.0671	2.6587	4.18356
ARAF	-0.187115	10.4128	9.91529e-05	0.000222885	0.163814	10.5125	10.3254
ARAP1	0.163407	11.3778	0.0110157	0.0184208	-4.18161	11.2908	11.4542
ARAP2	0.0906234	8.94811	0.371825	0.443399	-7.0147	8.89984	8.99046
ARAP3	0.864422	9.33508	1.34847e-18	1.35111e-17	31.3134	8.87463	9.73905
ARC	0.327415	3.1985	0.0739679	0.105627	-5.81691	3.0241	3.35151
ARCN1	-0.224418	11.7248	4.42989e-07	1.30444e-06	5.33613	11.8443	11.6199
AREG	-2.01726	7.18559	1.9619e-15	1.38985e-14	24.1343	8.26011	6.24285
ARF1	0.0338186	13.4741	0.348484	0.419488	-6.97398	13.4561	13.4899
ARF3	-0.138414	12.1365	0.00137938	0.00263258	-2.29619	12.2102	12.0718
ARF4	-0.253835	12.0366	1.76384e-05	4.34037e-05	1.80183	12.1718	11.918
ARF5	0.139802	11.9633	0.00767762	0.013145	-3.85937	11.8889	12.0287
ARF6	-0.194018	11.9516	4.26473e-05	0.000100534	0.962358	12.055	11.8609
ARFGAP1	0.125216	11.1042	0.0292525	0.0453784	-5.03678	11.0375	11.1627
ARFGAP2	-0.122787	10.9011	0.00548713	0.00960038	-3.55718	10.9665	10.8437
ARFGAP3	-0.297447	9.81861	3.29371e-06	8.78294e-06	3.4062	9.97705	9.67961
ARFGEF1	0.460645	10.7657	8.70274e-14	5.14447e-13	20.4045	10.5204	10.981
ARFGEF2	0.341828	10.3511	7.92509e-07	2.27079e-06	4.77547	10.169	10.5108
ARFIP1	0.346447	9.70898	1.17201e-10	5.01068e-10	13.342	9.52444	9.87089
ARFIP2	-0.248053	9.87963	1.76869e-06	4.85897e-06	4.00311	10.0118	9.76371
ARFRP1	-0.0523917	10.001	0.40018	0.471895	-7.05959	10.0289	9.97656
ARG1	0.0434581	0.946952	0.739841	0.794525	-7.35841	0.923803	0.967261
ARG2	0.749597	8.36476	7.64859e-13	4.08708e-12	18.2703	7.96548	8.71508
ARGFX	0.0787931	0.155145	0.0419845	0.0631736	-5.34526	0.113175	0.191968
ARGFXP2	0.320314	0.778592	7.22835e-06	1.85893e-05	2.65343	0.607973	0.928287
ARGLU1	0.637931	10.8405	2.54672e-16	1.99026e-15	26.145	10.5007	11.1386
ARHGAP1	-0.260067	11.643	1.59968e-05	3.95679e-05	1.89493	11.7815	11.5215
ARHGAP10	0.378237	8.97892	4.55585e-05	0.000106918	0.89972	8.77745	9.15569
ARHGAP11A	-0.715759	8.93467	3.77505e-15	2.59464e-14	23.4901	9.31593	8.60017
ARHGAP11B	-0.615452	4.8281	2.11449e-06	5.76194e-06	3.83156	5.15593	4.54047
ARHGAP12	0.772958	9.22836	1.82147e-24	3.35078e-23	44.673	8.81663	9.58959
ARHGAP15	-0.626927	5.11893	0.000204618	0.000438498	-0.518517	5.45287	4.82594
ARHGAP17	-0.329061	9.78218	1.8357e-09	6.88723e-09	10.6573	9.95746	9.6284
ARHGAP18	-0.428637	8.55921	5.45457e-09	1.94989e-08	9.59712	8.78753	8.3589
ARHGAP19	-0.217565	8.21188	0.00120174	0.00231182	-2.16892	8.32777	8.11021
ARHGAP20	-0.806548	3.95711	7.23302e-07	2.07975e-06	4.86349	4.38672	3.58018
ARHGAP21	-0.684359	10.2443	3.79138e-20	4.43768e-19	34.84	10.6089	9.92451
ARHGAP22	-1.46825	5.9853	3.01963e-25	6.0718e-24	46.4519	6.76738	5.29913
ARHGAP23	1.143	12.1403	2.073e-28	5.57782e-27	53.6663	11.5314	12.6744
ARHGAP24	-1.08922	6.48369	8.68617e-17	7.17325e-16	27.205	7.06387	5.97465
ARHGAP25	-0.719803	7.29901	1.42314e-10	6.04961e-10	13.1523	7.68242	6.96262
ARHGAP26	-0.10848	8.02628	0.305168	0.374281	-6.88771	8.08407	7.97559
ARHGAP27	1.17138	10.468	2.45031e-43	3.20413e-41	87.7639	9.84406	11.0154
ARHGAP28	-0.20248	5.75204	0.27959	0.346764	-6.8289	5.85989	5.65741
ARHGAP29	-0.724968	8.86779	6.96626e-07	2.00641e-06	4.89969	9.25395	8.52899
ARHGAP30	-0.215677	8.92396	0.0580953	0.0848351	-5.61775	9.03884	8.82317
ARHGAP31	-0.87854	7.97623	7.77489e-15	5.13078e-14	22.7792	8.44419	7.56565
ARHGAP32	0.892854	10.276	4.6949e-20	5.43941e-19	34.6288	9.80039	10.6932
ARHGAP33	0.181881	7.64072	0.112858	0.154724	-6.15645	7.54384	7.72572
ARHGAP36	-0.364708	0.48377	0.00152365	0.00289233	-2.38788	0.678036	0.313328
ARHGAP39	0.258878	8.3568	0.000332042	0.000691993	-0.972449	8.2189	8.47778
ARHGAP4	-0.492582	8.86835	0.000108587	0.00024263	0.0780328	9.13073	8.63815
ARHGAP42	0.00649621	6.52315	0.955952	0.978984	-7.41203	6.51969	6.52619
ARHGAP5	-0.0612918	10.2934	0.423427	0.494959	-7.0931	10.3261	10.2648
ARHGAP6	1.31639	5.63814	3.02604e-12	1.51597e-11	16.9214	4.93694	6.25333
ARHGAP8	1.12243	8.20463	2.9974e-13	1.67675e-12	19.1898	7.60675	8.72919
ARHGAP9	-1.56012	6.57211	2.54422e-18	2.48646e-17	30.6869	7.40313	5.84301
ARHGDIA	-0.15743	13.1561	0.000968257	0.00188688	-1.96908	13.2399	13.0825
ARHGDIB	0.516443	11.9469	6.12174e-08	1.96989e-07	7.24957	11.6718	12.1883
ARHGDIG	0.234664	0.985307	0.157477	0.208419	-6.41422	0.86031	1.09497
ARHGEF1	-0.36102	11.161	1.39928e-10	5.95383e-10	13.1688	11.3533	10.9923
ARHGEF10	-0.734811	7.92268	6.299e-12	3.05645e-11	16.2029	8.31409	7.57928
ARHGEF10L	1.35119	10.2355	9.03597e-53	3.14421e-50	109.331	9.51582	10.867
ARHGEF11	0.224127	10.3092	0.000126536	0.000279964	-0.0662374	10.1898	10.414
ARHGEF12	0.251533	11.3409	0.000101197	0.000227156	0.144552	11.2069	11.4585
ARHGEF15	0.210817	7.0786	0.0614297	0.0892345	-5.66405	6.96631	7.17713
ARHGEF16	0.740951	9.08852	1.05378e-07	3.3176e-07	6.72366	8.69385	9.4348
ARHGEF17	-0.484091	9.2442	5.78807e-08	1.86926e-07	7.30387	9.50206	9.01796
ARHGEF18	0.279989	10.6889	3.0272e-06	8.10491e-06	3.48713	10.5398	10.8198
ARHGEF19	0.861752	9.58665	4.08841e-15	2.79318e-14	23.4116	9.12762	9.98937
ARHGEF2	-0.243274	10.2286	0.000280082	0.000589148	-0.81308	10.3582	10.1149
ARHGEF3	-0.341504	8.92243	1.04385e-06	2.94979e-06	4.51024	9.10434	8.76283
ARHGEF33	0.117575	3.21656	0.394478	0.466135	-7.05093	3.15393	3.27151
ARHGEF35	-0.475111	8.65889	0.000247503	0.000524163	-0.697136	8.91197	8.43686
ARHGEF37	-0.881932	7.18449	3.67562e-11	1.64977e-10	14.4758	7.65426	6.77233
ARHGEF38	-0.104659	0.758115	0.377254	0.448883	-7.02366	0.813863	0.709204
ARHGEF4	-1.91716	7.00432	1.82326e-16	1.44955e-15	26.4743	8.02552	6.10836
ARHGEF5	-0.40125	9.04669	0.000190942	0.000411078	-0.453515	9.26042	8.85917
ARHGEF6	0.290798	8.1446	0.0173237	0.0279362	-4.58142	7.9897	8.2805
ARHGEF7	0.400971	10.2878	1.40185e-11	6.58884e-11	15.4193	10.0742	10.4751
ARHGEF9	0.310808	8.46291	6.92491e-05	0.000158688	0.503076	8.29736	8.60817
ARID1A	0.327138	11.1535	9.27424e-08	2.9342e-07	6.84729	10.9793	11.3064
ARID1B	0.163567	10.3908	0.0049634	0.00873317	-3.46654	10.3037	10.4673
ARID2	0.457419	9.23022	2.18923e-13	1.24226e-12	19.4983	8.98657	9.44398
ARID3A	-0.311458	6.84897	0.0605198	0.0880311	-5.65169	7.01487	6.70341
ARID3B	0.185593	7.48264	0.0295815	0.0458589	-5.0464	7.38378	7.56938
ARID3C	-0.308496	0.5124	1.33245e-06	3.71825e-06	4.27539	0.676724	0.368228
ARID4A	0.292293	8.35014	1.39723e-06	3.89004e-06	4.22973	8.19444	8.48674
ARID4B	0.147197	9.67029	0.00436897	0.00776244	-3.35103	9.59189	9.73908
ARID5A	-0.510734	8.90756	1.9894e-08	6.73077e-08	8.33966	9.17961	8.66887
ARID5B	-0.140645	10.0966	0.107221	0.147652	-6.11595	10.1715	10.0308
ARIH1	0.0667301	10.3214	0.136315	0.183091	-6.3038	10.2859	10.3526
ARIH2	0.106021	10.4302	0.0274993	0.0428933	-4.98353	10.3737	10.4797
ARL1	0.391596	10.7402	1.11772e-15	8.11986e-15	24.6882	10.5316	10.9232
ARL10	-0.764325	3.74356	3.35351e-08	1.11134e-07	7.83297	4.15069	3.38636
ARL11	-0.49966	5.7204	0.000346622	0.000720695	-1.01266	5.98655	5.48689
ARL13A	-0.00484115	0.48793	0.936832	0.963989	-7.41041	0.490509	0.485667
ARL13B	-0.504437	7.31923	1.33418e-09	5.09309e-09	10.9682	7.58792	7.08349
ARL14	2.03865	5.92975	2.70812e-16	2.10997e-15	26.0845	4.84384	6.88248
ARL15	-0.124183	7.41083	0.202642	0.26065	-6.60178	7.47698	7.35279
ARL16	0.464345	9.35693	1.40199e-12	7.27942e-12	17.6758	9.10959	9.57393
ARL17A	0.333237	6.33662	3.01705e-07	9.02127e-07	5.70682	6.15912	6.49236
ARL17B	0.208422	1.61392	0.0290535	0.0451049	-5.0309	1.50291	1.71133
ARL2	-0.251869	10.3977	0.000111139	0.000248037	0.0561098	10.5319	10.28
ARL2BP	-0.224179	10.0589	9.22941e-06	2.3465e-05	2.41982	10.1784	9.95418
ARL3	-0.0437256	8.93938	0.475163	0.546535	-7.15853	8.96267	8.91894
ARL4A	-0.408748	8.23171	0.000192636	0.000414247	-0.461815	8.44944	8.04069
ARL4C	-1.27883	9.86749	1.79588e-26	4.02505e-25	49.2464	10.5487	9.26984
ARL4D	-0.640426	8.78615	4.56939e-05	0.000107223	0.896905	9.12728	8.48685
ARL5A	-0.289565	9.28335	2.87907e-07	8.64015e-07	5.75202	9.43759	9.14803
ARL5B	-0.0938861	7.65165	0.330236	0.400773	-6.93947	7.70166	7.60777
ARL5C	0.00594096	0.181184	0.872577	0.910219	-7.40069	0.17802	0.183961
ARL6	-0.165463	5.74026	0.00743012	0.0127532	-3.82999	5.8284	5.66294
ARL6IP1	0.427723	12.715	1.45531e-10	6.17685e-10	13.1304	12.4872	12.9149
ARL6IP4	0.0582244	11.4315	0.334695	0.405266	-6.94814	11.4005	11.4587
ARL6IP5	0.0479281	11.1988	0.492726	0.564491	-7.17822	11.1732	11.2212
ARL6IP6	-0.308455	8.8076	7.91936e-07	2.26947e-06	4.77616	8.9719	8.66344
ARL8A	0.043996	10.1278	0.385763	0.457179	-7.03735	10.1044	10.1484
ARL8B	-0.00474982	11.2777	0.928294	0.957057	-7.4095	11.2802	11.2754
ARL9	-0.421342	3.03382	0.0128264	0.0212205	-4.31657	3.25826	2.83691
ARMC1	-0.351583	9.22354	1.90647e-08	6.46619e-08	8.381	9.41081	9.05923
ARMC10	0.0363034	9.40734	0.399994	0.471757	-7.05931	9.388	9.4243
ARMC2	0.0290903	4.90932	0.663097	0.724807	-7.31864	4.89382	4.92291
ARMC3	-0.302208	0.463219	0.00217674	0.00404056	-2.71572	0.624195	0.321986
ARMC4	-0.996465	1.86943	6.9479e-09	2.4572e-08	9.36177	2.40021	1.40374
ARMC5	0.112005	8.58333	0.0846021	0.119226	-5.92618	8.52366	8.63567
ARMC6	0.0731179	9.82211	0.135254	0.181893	-6.29777	9.78317	9.85628
ARMC7	0.460572	8.90867	3.21105e-14	1.97551e-13	21.3844	8.66334	9.12392
ARMC8	-0.0176205	9.43104	0.654243	0.716505	-7.31324	9.44043	9.42281
ARMC9	-0.731414	7.37707	4.71241e-15	3.18872e-14	23.2719	7.76666	7.03525
ARMCX1	-0.392535	6.8527	0.00970611	0.0163668	-4.06896	7.06179	6.66926
ARMCX2	0.109532	8.59493	0.508513	0.579987	-7.19495	8.53658	8.64611
ARMCX3	0.356016	10.028	1.24234e-05	3.10925e-05	2.13605	9.8384	10.1944
ARMCX5	0.364002	8.03216	2.18012e-10	9.04381e-10	12.7356	7.83827	8.20228
ARMCX6	0.416476	7.90425	1.61073e-07	4.97118e-07	6.31321	7.68241	8.09889
ARMS2	0.0899919	0.381344	0.136227	0.182984	-6.3033	0.333409	0.4234
ARNT	-0.0565958	10.0253	0.302969	0.371897	-6.88291	10.0554	9.9988
ARNT2	0.260559	7.02341	0.11937	0.162673	-6.20054	6.88462	7.14518
ARNTL	-0.788602	6.85436	4.74696e-20	5.49353e-19	34.6179	7.27442	6.48582
ARNTL2	-1.67853	7.56439	8.36003e-33	3.71497e-31	63.697	8.45848	6.77995
ARPC1A	-0.0896294	11.6628	0.0491206	0.0728435	-5.47758	11.7106	11.621
ARPC1B	-0.620232	12.0586	1.54492e-16	1.23509e-15	26.6375	12.3889	11.7687
ARPC2	-0.194065	12.7651	0.000415843	0.000853981	-1.18285	12.8685	12.6744
ARPC3	0.275995	12.4934	9.09826e-08	2.88296e-07	6.86583	12.3464	12.6223
ARPC4	0.0822019	12.2949	0.134807	0.181362	-6.29521	12.2511	12.3333
ARPC5	-0.180473	12.1421	0.000112462	0.000250688	0.0449521	12.2382	12.0577
ARPC5L	-0.564858	10.3381	8.47836e-21	1.06264e-19	36.3199	10.639	10.0742
ARPM1	-0.47264	4.99598	0.000461691	0.000943136	-1.28049	5.24774	4.7751
ARPP19	-0.054177	11.4581	0.28372	0.351144	-6.83885	11.487	11.4328
ARPP21	0.160542	0.376472	0.104733	0.144607	-6.09733	0.290957	0.451499
ARR3	0.0336077	0.126469	0.234547	0.296908	-6.70688	0.108568	0.142175
ARRB1	0.489747	7.88551	0.000159568	0.000347985	-0.284696	7.62464	8.11439
ARRB2	-0.61982	9.33083	9.43072e-13	4.98873e-12	18.0648	9.66098	9.04116
ARRDC1	0.552066	10.4069	1.44658e-12	7.49578e-12	17.6451	10.1128	10.6649
ARRDC2	0.27065	9.35292	0.000291491	0.000612269	-0.85049	9.20875	9.4794
ARRDC3	-0.158238	10.2829	0.0661048	0.0954651	-5.72465	10.3672	10.2089
ARRDC4	0.255752	8.2124	0.0405495	0.0611759	-5.3158	8.07617	8.33192
ARRDC5	-0.644596	1.57317	9.52555e-09	3.32245e-08	9.05501	1.91652	1.27192
ARSA	0.109904	9.82885	0.16745	0.2201	-6.46056	9.77031	9.88021
ARSB	-0.62307	7.91976	6.65807e-19	6.92102e-18	32.01	8.25164	7.62857
ARSD	0.907831	10.034	6.19366e-15	4.1338e-14	23.0029	9.5504	10.4582
ARSE	0.0391812	3.12475	0.839133	0.881377	-7.39295	3.10388	3.14307
ARSF	-0.127252	1.00562	0.366722	0.438154	-7.0061	1.0734	0.946146
ARSG	0.329363	5.43971	0.00349732	0.00630267	-3.14889	5.26427	5.59363
ARSH	0.281688	0.827941	0.00246813	0.00454935	-2.83079	0.677896	0.959584
ARSI	-3.10915	5.92798	4.11427e-44	5.63107e-42	89.5353	7.58411	4.47496
ARSJ	-2.20774	5.42486	3.75099e-35	2.21924e-33	69.0597	6.60085	4.39311
ARSK	-0.445136	6.71714	1.05109e-10	4.50968e-10	13.4484	6.95425	6.50911
ART1	0.045657	0.0809435	0.0717909	0.102802	-5.79246	0.0566237	0.102281
ART3	-0.936634	1.56772	5.40111e-10	2.14312e-09	11.85	2.06663	1.13
ART4	-0.570938	1.25342	0.00162151	0.00306506	-2.4452	1.55753	0.986596
ART5	-0.177945	2.21186	0.27619	0.343127	-6.82057	2.30664	2.1287
ARTN	0.00528614	5.95027	0.974346	0.994102	-7.41304	5.94746	5.95275
ARV1	0.364392	8.47507	6.71615e-12	3.25041e-11	16.14	8.28098	8.64537
ARVCF	1.23705	8.45698	3.00012e-28	7.91677e-27	53.3	7.79805	9.0351
ARX	0.518348	1.40608	0.0032745	0.00592034	-3.08894	1.12997	1.64832
AS3MT	-0.537128	5.83379	0.00485535	0.00856581	-3.44663	6.11989	5.58277
ASAH1	0.782994	11.5561	1.30181e-18	1.30563e-17	31.3482	11.1391	11.9221
ASAH2	-0.101728	2.02276	0.321582	0.391536	-6.92221	2.07695	1.97522
ASAH2B	-0.246765	2.15818	0.0875147	0.122951	-5.95353	2.28962	2.04286
ASAM	-2.38586	5.77726	7.50072e-30	2.32613e-28	56.9557	7.04812	4.66226
ASAP1	-0.875242	9.74251	6.18476e-24	1.08247e-22	43.4632	10.2087	9.33348
ASAP1IT1	0.00198538	0.0555844	0.917513	0.948323	-7.40819	0.0545269	0.0565123
ASAP2	-0.133678	9.95851	0.112405	0.154133	-6.15328	10.0297	9.89604
ASAP3	0.328799	8.7122	0.00342546	0.00618076	-3.12999	8.53706	8.86586
ASB1	-0.457505	8.25242	1.66261e-13	9.55579e-13	19.7685	8.49611	8.03861
ASB10	0.406928	0.366716	1.53349e-09	5.80431e-09	10.8325	0.14996	0.556888
ASB11	0.000354818	0.0216266	0.978102	0.996999	-7.41318	0.0214376	0.0217925
ASB12	0.913367	1.75641	2.5063e-13	1.41552e-12	19.3655	1.26989	2.18326
ASB13	0.35509	9.31516	6.26128e-07	1.81482e-06	5.00251	9.12602	9.48111
ASB14	0.319751	3.22497	9.71843e-06	2.46533e-05	2.3705	3.05465	3.3744
ASB15	0.106495	0.108829	0.000237211	0.000503873	-0.657287	0.0521027	0.158598
ASB16	0.566586	3.81824	1.34699e-09	5.13915e-09	10.9589	3.51644	4.08303
ASB17	-0.0620131	0.0314673	0.10129	0.140297	-6.07074	0.0644995	0.00248632
ASB18	0.0074298	0.0159146	0.466227	0.537743	-7.14805	0.011957	0.0193868
ASB2	-1.05902	5.63574	5.64121e-09	2.01276e-08	9.56439	6.19985	5.14082
ASB3	-0.138585	8.15955	0.00221795	0.00411185	-2.73291	8.23337	8.09479
ASB4	-0.0555496	0.254049	0.387321	0.458681	-7.03981	0.283639	0.228089
ASB5	-1.12451	2.10193	1.40301e-05	3.49222e-05	2.02001	2.70092	1.5764
ASB6	-0.130291	9.65258	0.00492359	0.00867092	-3.45926	9.72198	9.59169
ASB7	0.0880497	8.37951	0.0378968	0.0575757	-5.25834	8.33261	8.42066
ASB8	0.2069	9.01982	6.38716e-06	1.65378e-05	2.77177	8.90961	9.11651
ASB9	-0.531614	4.58748	5.7014e-05	0.0001322	0.687126	4.87066	4.33904
ASCC1	-0.276604	8.78734	1.08589e-07	3.41246e-07	6.69461	8.93467	8.65807
ASCC2	1.0322	11.5085	2.82704e-39	2.45929e-37	78.4795	10.9587	11.9909
ASCC3	-0.488745	9.91313	6.16716e-12	2.99531e-11	16.2236	10.1735	9.68472
ASCL1	-0.340782	1.28531	0.0521322	0.076882	-5.52745	1.46683	1.12605
ASCL2	1.04216	5.95727	2.61959e-10	1.0756e-09	12.5563	5.40215	6.44431
ASCL3	-0.0372851	0.117234	0.238041	0.300718	-6.71734	0.137094	0.099809
ASCL4	-0.10006	0.384771	0.223311	0.284262	-6.67193	0.438069	0.338009
ASF1A	0.163686	8.65687	0.00901522	0.015267	-4.00307	8.56969	8.73337
ASF1B	-0.373345	9.50284	3.52344e-05	8.37614e-05	1.1436	9.7017	9.32836
ASFMR1	0.215347	0.583916	0.00266806	0.00489196	-2.90203	0.469209	0.684555
ASGR1	-0.294946	4.42107	0.0330233	0.0507083	-5.14086	4.57818	4.28323
ASGR2	-0.740883	2.57086	1.88008e-07	5.75317e-07	6.16373	2.9655	2.22462
ASH1L	0.0907879	10.1104	0.222285	0.283126	-6.66863	10.062	10.1528
ASH2L	-0.0874196	9.92768	0.209697	0.268816	-6.62664	9.97424	9.88682
ASIP	-0.0381438	0.77852	0.669052	0.730269	-7.32218	0.798838	0.760694
ASL	0.040707	9.65704	0.537268	0.607288	-7.2232	9.63536	9.67607
ASMT	0.0343135	0.821429	0.688891	0.748303	-7.33339	0.803152	0.837465
ASMTL	-0.110448	8.89207	0.15917	0.210402	-6.42232	8.9509	8.84045
ASNA1	-0.11641	10.5019	0.00437568	0.00777234	-3.35242	10.5639	10.4475
ASNS	0.00962019	9.36821	0.92212	0.95203	-7.40877	9.36309	9.37271
ASNSD1	-0.229996	9.43802	1.45021e-09	5.50736e-09	10.887	9.56053	9.33053
ASPA	0.736146	2.36312	3.24754e-05	7.75075e-05	1.22105	1.97101	2.70715
ASPDH	0.259572	0.420747	0.000172118	0.000373292	-0.355927	0.282482	0.542055
ASPG	-1.06559	3.72315	2.08811e-05	5.09373e-05	1.64109	4.29075	3.22516
ASPH	-0.110091	12.0595	0.280172	0.34736	-6.83031	12.1181	12.008
ASPHD1	-0.731332	5.37604	2.477e-05	5.98902e-05	1.47855	5.7656	5.03426
ASPHD2	-0.235003	6.97497	0.0231703	0.0365884	-4.83525	7.10014	6.86514
ASPM	-1.05875	9.00402	2.45925e-20	2.94222e-19	35.2676	9.56798	8.50923
ASPN	-1.3223	7.12468	2.36249e-09	8.76278e-09	10.4115	7.82902	6.50672
ASPRV1	-0.175006	5.10289	0.241534	0.304569	-6.72761	5.19611	5.0211
ASPSCR1	0.349491	9.50876	3.16057e-06	8.44437e-06	3.44577	9.3226	9.67209
ASRGL1	0.178597	6.11527	0.312875	0.382568	-6.9042	6.02014	6.19874
ASS1	0.509288	10.9541	0.00908906	0.0153832	-4.01035	10.6828	11.1921
ASTE1	0.25699	7.50183	1.27146e-07	3.97187e-07	6.54196	7.36494	7.62193
ASTL	1.0625	1.63459	1.83352e-13	1.0494e-12	19.6724	1.06863	2.13114
ASTN1	-0.00611953	1.39305	0.972246	0.992392	-7.41295	1.39631	1.39019
ASTN2	1.48265	6.1409	2.35398e-15	1.65221e-14	23.955	5.35114	6.83379
ASXL1	0.116269	10.5562	0.0321005	0.0494206	-5.11658	10.4942	10.6105
ASXL2	-0.551712	7.91384	2.03561e-05	4.97335e-05	1.66533	8.20772	7.656
ASXL3	0.15188	2.3571	0.38401	0.455441	-7.03457	2.2762	2.42808
ASZ1	0.0628905	0.155208	0.306379	0.375588	-6.89034	0.121708	0.184599
ATAD1	-0.135583	9.69178	0.0348571	0.053285	-5.18707	9.764	9.62841
ATAD2	-0.624631	10.0856	2.80526e-12	1.41157e-11	16.9956	10.4184	9.79373
ATAD2B	0.367865	8.45392	1.26336e-08	4.35913e-08	8.78061	8.25797	8.62584
ATAD3A	-0.247856	10.362	3.65002e-05	8.65999e-05	1.11008	10.4941	10.2462
ATAD3B	0.0996388	9.58911	0.209162	0.26818	-6.62479	9.53603	9.63567
ATAD3C	1.28678	6.67156	2.64399e-18	2.57745e-17	30.649	5.98614	7.27292
ATAD5	-0.195314	7.09064	0.057654	0.0842447	-5.61141	7.19467	6.99936
ATCAY	-0.212603	0.627429	0.116328	0.15897	-6.18028	0.740675	0.528072
ATE1	-0.0419855	6.71951	0.698845	0.757326	-7.3387	6.74188	6.69989
ATF1	-0.301951	8.54249	9.581e-09	3.33952e-08	9.04937	8.70333	8.40138
ATF2	-0.374827	7.72292	3.4786e-05	8.27432e-05	1.15576	7.92258	7.54775
ATF3	-0.305465	9.84696	0.0770249	0.109487	-5.84997	10.0097	9.70421
ATF4	0.0340515	12.6035	0.531528	0.601923	-7.21778	12.5853	12.6194
ATF5	-0.194667	10.1707	0.00885187	0.0150115	-3.98674	10.2744	10.0798
ATF6	-0.350647	10.1963	1.3416e-07	4.17826e-07	6.49002	10.3831	10.0324
ATF6B	0.0676486	11.454	0.173774	0.227423	-6.48833	11.418	11.4856
ATF7	-0.102143	9.63319	0.0395818	0.0598887	-5.29531	9.6876	9.58546
ATF7IP	-0.441013	9.35073	2.16651e-10	8.99463e-10	12.7418	9.58564	9.14463
ATF7IP2	1.78625	7.6307	1.43318e-38	1.15385e-36	76.8685	6.67923	8.46548
ATG10	-0.214231	6.63897	0.00045443	0.000928858	-1.2657	6.75308	6.53885
ATG12	-0.229016	8.91748	1.57879e-06	4.36651e-06	4.11227	9.03946	8.81045
ATG16L1	-0.121027	9.04578	0.0184436	0.029605	-4.63631	9.11024	8.98922
ATG16L2	0.807891	8.64373	1.50392e-14	9.63943e-14	22.1302	8.2134	9.02129
ATG2A	0.0668735	9.72695	0.147152	0.196107	-6.36259	9.69133	9.7582
ATG2B	0.139018	8.96962	0.0231489	0.0365602	-4.83444	8.89557	9.03459
ATG3	-0.358898	9.75541	1.21045e-15	8.75944e-15	24.6098	9.94658	9.58768
ATG4A	-0.145619	8.15384	0.00281135	0.00513326	-2.94983	8.2314	8.08579
ATG4B	0.368643	10.1122	4.39114e-11	1.95638e-10	14.3018	9.91584	10.2845
ATG4C	-0.393047	7.26306	7.04511e-16	5.23433e-15	25.1427	7.47242	7.07937
ATG4D	0.534642	9.2741	5.76555e-17	4.8511e-16	27.609	8.98932	9.52396
ATG5	-0.127342	9.60122	0.0105737	0.0177482	-4.1452	9.66905	9.54171
ATG7	-0.0723452	9.95606	0.219409	0.279885	-6.65929	9.99459	9.92225
ATG9A	-0.344517	10.5541	4.57908e-11	2.03482e-10	14.2609	10.7376	10.3931
ATG9B	0.401334	5.87659	0.0385629	0.0584882	-5.27315	5.66281	6.06414
ATHL1	0.381289	9.4341	0.0170697	0.0275548	-4.56846	9.231	9.61229
ATIC	-0.219695	10.8205	0.000469058	0.000957043	-1.29526	10.9375	10.7178
ATL1	0.0719627	6.94951	0.512928	0.584341	-7.19947	6.91118	6.98314
ATL2	-0.336612	10.0495	3.84334e-06	1.01759e-05	3.25823	10.2288	9.89214
ATL3	-1.07978	8.48451	1.0737e-30	3.67998e-29	58.8826	9.05967	7.97989
ATM	0.00663482	9.19783	0.923962	0.953501	-7.409	9.19429	9.20093
ATMIN	-0.0195808	10.4766	0.674936	0.735379	-7.3256	10.4871	10.4675
ATN1	0.187271	12.0601	0.000173196	0.000375433	-0.361802	11.9604	12.1476
ATOH1	-0.0752379	0.130417	0.33154	0.402112	-6.94202	0.170494	0.0952557
ATOH7	0.377623	1.76932	0.00259616	0.0047695	-2.87705	1.56817	1.94579
ATOH8	2.45428	6.3603	2.24066e-28	6.02104e-27	53.5892	5.05299	7.50728
ATOX1	-0.389245	9.71904	1.34034e-08	4.61157e-08	8.72315	9.92638	9.53713
ATP10A	-1.16125	5.95037	2.17601e-12	1.10935e-11	17.2447	6.56893	5.40768
ATP10B	2.38828	5.95133	8.90477e-19	9.11341e-18	31.723	4.67917	7.06746
ATP10D	-0.902681	8.56939	2.51435e-16	1.96721e-15	26.1576	9.05022	8.14753
ATP11A	-0.87462	9.06699	4.8956e-13	2.67732e-12	18.7082	9.53286	8.65824
ATP11B	-0.0490715	10.6362	0.520565	0.59163	-7.20713	10.6624	10.6133
ATP11C	-0.148503	8.92406	0.034857	0.053285	-5.18707	9.00316	8.85466
ATP12A	-0.763039	2.15056	0.00314585	0.00570231	-3.05241	2.55701	1.79397
ATP13A1	0.264858	10.9822	7.76124e-09	2.73073e-08	9.25413	10.8411	11.106
ATP13A2	-0.110741	10.5485	0.0534785	0.0786753	-5.54876	10.6075	10.4967
ATP13A3	-0.218093	10.8976	0.00197092	0.00368146	-2.62459	11.0138	10.7957
ATP13A4	0.0595805	2.19611	0.777424	0.827742	-7.37359	2.16437	2.22396
ATP13A5	-0.302379	0.38878	0.00487479	0.00859716	-3.45024	0.549847	0.247467
ATP1A1	-0.620456	13.5114	1.85927e-19	2.03036e-18	33.2695	13.8419	13.2214
ATP1A2	0.253381	3.51788	0.306541	0.375742	-6.89069	3.38291	3.63629
ATP1A3	-0.100852	4.07775	0.62518	0.689606	-7.2942	4.13147	4.03062
ATP1A4	3.55665	3.96201	6.65403e-40	6.18132e-38	79.9153	2.06751	5.62416
ATP1B1	0.271383	10.9641	0.0739389	0.105605	-5.81659	10.8196	11.091
ATP1B2	0.500963	4.33181	0.000478874	0.000975518	-1.31458	4.06497	4.56593
ATP1B3	-0.622983	11.689	9.59253e-16	7.02084e-15	24.8388	12.0209	11.3979
ATP1B4	-0.0127543	0.0214068	0.284705	0.352256	-6.84119	0.0282005	0.0154462
ATP2A1	0.396231	3.93266	0.0014015	0.00267306	-2.31086	3.72161	4.11784
ATP2A2	-0.340803	12.7635	2.68037e-07	8.06743e-07	5.82108	12.945	12.6042
ATP2A3	0.280093	9.1209	0.0494284	0.073263	-5.48283	8.97171	9.2518
ATP2B1	0.272551	10.3084	0.00108211	0.00209621	-2.07198	10.1632	10.4357
ATP2B2	0.259136	1.38304	0.0526431	0.0775519	-5.5356	1.24501	1.50414
ATP2B3	-0.0991818	0.568314	0.35879	0.430029	-6.99241	0.621144	0.521962
ATP2B4	-0.753561	10.9975	1.97924e-11	9.18069e-11	15.0816	11.3989	10.6454
ATP2C1	-0.159696	11.3661	0.00215408	0.00400247	-2.70612	11.4512	11.2915
ATP2C2	1.8171	7.56451	1.45451e-16	1.16599e-15	26.697	6.59661	8.4137
ATP4A	0.666719	0.960096	2.59373e-05	6.2602e-05	1.43475	0.60496	1.27168
ATP4B	0.195692	0.316281	0.00527735	0.00924595	-3.52198	0.212042	0.407735
ATP5A1	0.0855351	13.0438	0.132352	0.178551	-6.28099	12.9982	13.0838
ATP5B	-0.0777016	13.5768	0.12302	0.167148	-6.22411	13.6182	13.5405
ATP5C1	0.171612	11.9966	0.00292234	0.00532349	-2.98518	11.9052	12.0769
ATP5D	0.283246	10.5788	0.000651625	0.001303	-1.6015	10.4279	10.7112
ATP5E	0.216966	12.4589	0.000313856	0.000656158	-0.919725	12.3433	12.5603
ATP5EP2	0.211542	5.45377	0.0112945	0.0188472	-4.20381	5.34109	5.55264
ATP5F1	0.0373431	11.5746	0.357753	0.428935	-6.99059	11.5547	11.592
ATP5G1	0.0163902	10.3522	0.794695	0.842896	-7.37969	10.3435	10.3599
ATP5G2	0.430082	12.4275	4.45539e-16	3.37525e-15	25.5941	12.1984	12.6285
ATP5G3	0.0424555	11.8582	0.448295	0.51948	-7.12602	11.8356	11.878
ATP5H	0.18479	11.5516	0.0002041	0.000437525	-0.516135	11.4532	11.638
ATP5I	0.551423	11.0136	2.11109e-12	1.0784e-11	17.2744	10.7199	11.2713
ATP5J	0.109355	10.7693	0.0255394	0.0400156	-4.91964	10.711	10.8204
ATP5J2	0.22297	11.349	0.000323759	0.000675965	-0.948803	11.2302	11.4532
ATP5L	0.170718	11.564	0.00117815	0.00226893	-2.1506	11.473	11.6438
ATP5L2	0.152761	0.64128	0.0102952	0.0173076	-4.12144	0.55991	0.71267
ATP5O	0.170134	11.566	0.0012372	0.00237581	-2.19579	11.4754	11.6455
ATP5S	0.122882	6.72145	0.0226925	0.0359168	-4.81715	6.65599	6.77887
ATP5SL	-0.0767815	9.83274	0.0623962	0.090536	-5.67697	9.87364	9.79686
ATP6AP1	0.386908	12.2875	8.32377e-14	4.9318e-13	20.4482	12.0815	12.4684
ATP6AP1L	0.492467	4.73699	2.61531e-06	7.05642e-06	3.62747	4.47467	4.96714
ATP6AP2	0.0152512	11.7392	0.750567	0.803732	-7.36302	11.7311	11.7463
ATP6V0A1	-0.0804987	9.83286	0.156096	0.206752	-6.40754	9.87574	9.79524
ATP6V0A2	-0.224707	8.58426	1.72657e-06	4.749e-06	4.02627	8.70395	8.47924
ATP6V0A4	-0.101282	3.29009	0.693432	0.752499	-7.33584	3.34404	3.24276
ATP6V0B	-0.0771073	11.6337	0.162054	0.213774	-6.43589	11.6748	11.5977
ATP6V0C	0.154518	11.7397	0.00341841	0.00616913	-3.12811	11.6574	11.8119
ATP6V0D1	-0.398248	11.0004	4.78955e-11	2.1242e-10	14.2169	11.2126	10.8143
ATP6V0D2	-1.29433	2.53602	3.0374e-15	2.11096e-14	23.7041	3.22547	1.93114
ATP6V0E1	-0.164728	11.5896	0.00163294	0.00308495	-2.45166	11.6773	11.5126
ATP6V0E2	1.07958	9.29221	2.71008e-17	2.35754e-16	28.3533	8.71716	9.79673
ATP6V1A	-0.28909	10.6042	2.45618e-07	7.41878e-07	5.90545	10.7582	10.4691
ATP6V1B1	-0.136584	4.6429	0.561384	0.629965	-7.24486	4.71565	4.57907
ATP6V1B2	-0.585928	10.4469	4.05038e-23	6.54758e-22	41.6037	10.759	10.1731
ATP6V1C1	-0.00759511	10.5298	0.894154	0.928545	-7.4047	10.5338	10.5262
ATP6V1C2	-0.383339	6.56791	8.04378e-05	0.000182817	0.361428	6.7721	6.38876
ATP6V1D	-0.348118	10.1629	9.26263e-12	4.42752e-11	15.8251	10.3484	10.0002
ATP6V1E1	-0.0531166	11.2538	0.266388	0.332196	-6.79581	11.2821	11.2289
ATP6V1E2	0.569599	6.16923	6.59572e-11	2.88475e-10	13.904	5.86582	6.43542
ATP6V1F	0.0986262	11.2607	0.0377048	0.0573138	-5.25402	11.2082	11.3068
ATP6V1G1	0.057829	11.1917	0.211095	0.270405	-6.63145	11.1609	11.2187
ATP6V1G2	0.00211761	3.03806	0.985172	1	-7.41338	3.03693	3.03905
ATP6V1G3	-0.0232893	0.124973	0.618787	0.683804	-7.28974	0.137378	0.114089
ATP6V1H	-0.0543301	10.2566	0.276939	0.343767	-6.82241	10.2855	10.2312
ATP7A	0.595245	8.40539	3.47127e-14	2.12415e-13	21.3078	8.08832	8.68357
ATP7B	0.555504	6.55688	0.000183367	0.000396224	-0.415463	6.26099	6.81649
ATP8A1	-0.0262806	6.57939	0.870541	0.908418	-7.40027	6.59339	6.56711
ATP8A2	-0.115769	2.27796	0.474109	0.545689	-7.15731	2.33962	2.22385
ATP8B1	1.65324	10.7521	1.37311e-41	1.49153e-39	83.7672	9.8715	11.5247
ATP8B2	-1.151	7.97409	1.00807e-16	8.23869e-16	27.0583	8.58719	7.43618
ATP8B3	-0.949116	4.73609	1.04034e-12	5.47928e-12	17.9685	5.24165	4.29253
ATP8B4	-1.01249	5.07005	4.09311e-15	2.79546e-14	23.4105	5.60936	4.59688
ATP8B5P	0.277931	5.1596	7.71359e-06	1.97678e-05	2.5913	5.01156	5.28949
ATP9A	0.525373	10.4778	2.91331e-08	9.7063e-08	7.96947	10.1979	10.7233
ATP9B	0.22939	8.21906	0.00018789	0.000405059	-0.438369	8.09687	8.32626
ATPAF1	0.0112608	9.77961	0.805544	0.851982	-7.38325	9.77362	9.78488
ATPAF2	0.0202447	8.18504	0.727277	0.783039	-7.35273	8.17425	8.1945
ATPBD4	0.326713	6.89405	3.06092e-06	8.18878e-06	3.4765	6.72003	7.04674
ATPIF1	0.42965	11.2108	3.27228e-15	2.26577e-14	23.6308	10.982	11.4116
ATR	0.0420932	9.37543	0.441671	0.512839	-7.11753	9.35301	9.39511
ATRIP	-0.00378767	8.13353	0.944926	0.970646	-7.41117	8.13555	8.13176
ATRN	0.00660116	10.6822	0.908918	0.94086	-7.40701	10.6787	10.6853
ATRNL1	0.182839	2.32148	0.302025	0.370892	-6.88083	2.22409	2.40693
ATRX	0.146526	10.0732	0.0222734	0.0353053	-4.80094	9.99511	10.1416
ATXN1	-0.825325	8.60722	1.56517e-13	9.01092e-13	19.8279	9.04684	8.22152
ATXN10	0.186631	10.9774	0.000249058	0.00052713	-0.703012	10.8779	11.0646
ATXN1L	-0.0571135	9.64765	0.419414	0.491042	-7.08751	9.67807	9.62095
ATXN2	0.200798	9.5489	7.26004e-05	0.000165941	0.458367	9.44194	9.64274
ATXN2L	0.115409	11.6459	0.0163071	0.0264193	-4.52832	11.5844	11.6998
ATXN3	0.0210091	8.64305	0.637609	0.701319	-7.30259	8.63186	8.65287
ATXN3L	0.0393268	0.078391	0.29873	0.367351	-6.87352	0.057443	0.0967698
ATXN7	0.0388079	8.87966	0.558702	0.627359	-7.24254	8.85899	8.8978
ATXN7L1	0.122442	6.98458	0.0593201	0.0864528	-5.63508	6.91936	7.0418
ATXN7L2	0.73403	7.21898	1.81058e-18	1.79832e-17	31.0226	6.82799	7.56202
ATXN7L3	0.198287	10.9765	4.84667e-06	1.27176e-05	3.03598	10.8709	11.0692
ATXN7L3B	0.34313	11.1346	1.57492e-08	5.38436e-08	8.56651	10.9519	11.295
ATXN8OS	0.00419988	0.045242	0.883223	0.919304	-7.40276	0.0430048	0.0472047
AUH	-0.100562	7.25694	0.0946191	0.131822	-6.0163	7.31051	7.20994
AUP1	0.1998	12.0546	5.31118e-05	0.000123598	0.754295	11.9482	12.148
AURKA	-0.798866	9.271	1.31945e-17	1.18341e-16	29.0631	9.69653	8.89766
AURKAIP1	0.129504	11.1399	0.0399782	0.0604205	-5.30376	11.0709	11.2004
AURKAPS1	-0.000520755	4.25292	0.995312	1	-7.41354	4.2532	4.25268
AURKB	-0.779445	9.10582	6.4953e-13	3.50272e-12	18.4307	9.52101	8.74156
AURKC	0.115992	3.98342	0.355837	0.427039	-6.9872	3.92164	4.03763
AUTS2	0.0403076	8.64664	0.806006	0.852338	-7.38339	8.62517	8.66548
AVEN	-0.659451	8.08487	4.87117e-23	7.77041e-22	41.4212	8.43613	7.77668
AVIL	0.140914	4.9412	0.34133	0.412298	-6.96075	4.86614	5.00705
AVL9	-0.216039	8.37198	0.000655541	0.00131006	-1.60708	8.48706	8.27102
AVP	0.391372	0.317402	1.49464e-06	4.1438e-06	4.16494	0.108933	0.500305
AVPI1	0.047912	8.77117	0.678575	0.738857	-7.32767	8.74564	8.79356
AVPR1A	-0.18301	3.2534	0.303885	0.37287	-6.88492	3.35089	3.16788
AVPR1B	0.477656	0.466666	7.16168e-10	2.81073e-09	11.5748	0.212235	0.689892
AVPR2	0.185823	3.00831	0.202188	0.260116	-6.60015	2.90933	3.09516
AWAT1	-0.00271674	0.0241932	0.827713	0.871344	-7.38987	0.0256403	0.0229236
AWAT2	-0.166608	0.34018	0.0120067	0.0199496	-4.25807	0.428926	0.262318
AXIN1	0.0104629	9.88074	0.819355	0.864185	-7.38747	9.87517	9.88563
AXIN2	0.323457	6.67281	0.0797793	0.11309	-5.87857	6.50052	6.82397
AXL	-1.61112	9.12029	9.4779e-26	2.01639e-24	47.5991	9.97848	8.36735
AZGP1	2.34468	4.90216	1.25694e-17	1.12883e-16	29.111	3.65324	5.99792
AZI1	0.396771	9.40654	2.43887e-07	7.36865e-07	5.91228	9.1952	9.59197
AZI2	-0.225728	9.28805	1.96514e-06	5.36993e-06	3.90192	9.40829	9.18256
AZIN1	-0.0651684	11.7882	0.34479	0.415748	-6.9672	11.8229	11.7578
AZU1	-0.293237	0.61895	9.06074e-06	2.3059e-05	2.43744	0.775146	0.481909
B2M	-0.83173	15.2802	6.08198e-14	3.65097e-13	20.7566	15.7233	14.8915
B3GALNT1	0.943198	8.83336	2.50009e-18	2.44763e-17	30.7042	8.33096	9.27416
B3GALNT2	-0.296925	9.30993	1.01563e-08	3.53286e-08	8.9927	9.4681	9.17117
B3GALT1	-0.178226	0.438802	0.036423	0.0555256	-5.22456	0.533736	0.35551
B3GALT2	-0.152546	1.97114	0.217457	0.277723	-6.65287	2.0524	1.89985
B3GALT4	0.471285	8.44418	4.2006e-07	1.23959e-06	5.38741	8.19315	8.66443
B3GALT5	1.57712	2.98279	6.9922e-13	3.76278e-12	18.3583	2.14272	3.71984
B3GALT6	0.0963402	9.43249	0.150901	0.200517	-6.38179	9.38118	9.47752
B3GALTL	-0.284117	7.96838	0.00033388	0.000695646	-0.977615	8.11971	7.8356
B3GAT1	1.26649	4.16895	1.62378e-06	4.48187e-06	4.08527	3.49434	4.76083
B3GAT2	0.468522	2.81826	1.6393e-05	4.04943e-05	1.87161	2.56869	3.03722
B3GAT3	-0.170423	9.82035	0.0104525	0.017552	-4.13494	9.91113	9.74071
B3GNT1	-0.235128	8.33914	0.000363	0.000752084	-1.05584	8.46439	8.22926
B3GNT2	-0.290355	9.25236	1.39525e-05	3.47417e-05	2.02531	9.40702	9.11666
B3GNT3	2.14921	9.86331	5.47628e-24	9.61745e-23	43.5835	8.71851	10.8677
B3GNT4	-1.63796	4.31022	3.62288e-21	4.70745e-20	37.1602	5.1827	3.54474
B3GNT5	-0.49561	9.82145	8.27494e-06	2.11562e-05	2.52414	10.0854	9.58983
B3GNT6	-0.216032	0.518593	0.0306734	0.047394	-5.07756	0.633665	0.417633
B3GNT7	-0.982107	7.18508	9.70357e-10	3.75451e-09	11.2786	7.70821	6.72611
B3GNT8	0.336394	6.99277	0.00577634	0.0100714	-3.60353	6.81359	7.14998
B3GNT9	-0.124084	8.80629	0.142376	0.19041	-6.3373	8.87239	8.7483
B3GNTL1	0.445598	6.94302	6.39906e-09	2.2721e-08	9.44179	6.70566	7.15126
B4GALNT1	-2.42882	4.88601	3.22978e-30	1.04917e-28	57.7909	6.17976	3.75094
B4GALNT2	-0.908193	0.881188	1.20327e-08	4.16159e-08	8.82796	1.36495	0.456756
B4GALNT3	-0.657383	5.99415	0.00569108	0.00992929	-3.59012	6.34431	5.68693
B4GALNT4	0.813157	6.44769	0.00619651	0.010759	-3.6668	6.01455	6.82771
B4GALT1	-0.0114629	12.2466	0.882733	0.918944	-7.40267	12.2527	12.2413
B4GALT2	-0.309243	10.6322	6.20382e-07	1.7997e-06	5.01139	10.7969	10.4877
B4GALT3	0.190586	10.6773	0.0138623	0.022767	-4.38523	10.5758	10.7664
B4GALT4	0.800549	10.4344	2.39817e-16	1.88325e-15	26.2043	10.008	10.8085
B4GALT5	-0.432913	11.0854	7.37307e-09	2.60129e-08	9.30402	11.316	10.8831
B4GALT6	0.603467	6.36408	4.00396e-05	9.46474e-05	1.02223	6.04263	6.6461
B4GALT7	0.273497	9.4639	2.11604e-06	5.7654e-06	3.83085	9.31822	9.59171
B9D1	-0.192424	7.16019	0.0344934	0.0527801	-5.17811	7.26269	7.07027
B9D2	0.456482	7.13091	3.0656e-10	1.24974e-09	12.4028	6.88776	7.34424
BAALC	-0.607812	5.01126	0.0109197	0.0182737	-4.17383	5.33502	4.7272
BAAT	0.619072	1.2815	0.000171875	0.000372804	-0.354598	0.951741	1.57081
BACE1	-0.725267	9.0707	6.73815e-15	4.47683e-14	22.92	9.45702	8.73175
BACE2	-0.305715	10.3352	0.000988562	0.00192426	-1.9883	10.4981	10.1924
BACH1	-0.683113	9.6806	1.2799e-17	1.14895e-16	29.0931	10.0445	9.36136
BACH2	-2.01635	4.65694	7.7236e-30	2.39164e-28	56.9267	5.73098	3.71463
BAD	0.134453	10.1836	0.026706	0.0417287	-4.95825	10.112	10.2465
BAG1	0.417615	10.8738	6.36504e-07	1.84245e-06	4.98667	10.6514	11.069
BAG2	-1.48226	7.63877	5.40604e-31	1.92684e-29	59.5629	8.42831	6.94606
BAG3	-0.513369	10.5656	1.46326e-11	6.86332e-11	15.3773	10.8391	10.3257
BAG4	-0.237847	6.95555	0.0172248	0.0277898	-4.5764	7.08225	6.8444
BAG5	-0.192514	10.0154	8.48083e-06	2.16449e-05	2.50065	10.1179	9.92543
BAGE	0.125001	0.967306	0.514502	0.58581	-7.20106	0.900723	1.02572
BAGE2	-0.0128192	1.82341	0.943711	0.969495	-7.41106	1.83024	1.81742
BAHCC1	0.0505767	8.26313	0.69932	0.757747	-7.33895	8.23619	8.28676
BAHD1	0.325854	9.58614	2.1066e-09	7.85623e-09	10.5232	9.41257	9.73842
BAI1	0.0246297	2.99745	0.894171	0.928545	-7.4047	2.98433	3.00896
BAI2	0.794678	7.03786	1.03024e-06	2.91414e-06	4.52287	6.61457	7.40924
BAI3	-0.160124	1.97932	0.366936	0.438384	-7.00647	2.06461	1.90449
BAIAP2	-0.549488	10.231	2.49325e-07	7.52521e-07	5.89098	10.5236	9.97416
BAIAP2L1	0.264422	10.6181	0.000881196	0.00172904	-1.88177	10.4773	10.7417
BAIAP2L2	0.529181	5.14213	0.0228307	0.0360993	-4.82242	4.86025	5.38943
BAIAP3	2.11043	7.17308	3.02279e-29	8.89081e-28	55.5743	6.04894	8.15936
BAK1	-0.484904	9.7259	1.52778e-09	5.78483e-09	10.8362	9.98419	9.49929
BAMBI	2.79481	8.99367	3.51932e-36	2.27923e-34	71.4074	7.50498	10.2998
BANF1	0.0322196	11.7792	0.543914	0.613716	-7.22935	11.7621	11.7943
BANF2	0.00279346	0.0294874	0.897215	0.930942	-7.40521	0.0279995	0.0307929
BANK1	1.05034	6.24931	7.17646e-10	2.81491e-09	11.5728	5.68983	6.74017
BANP	0.043849	8.22218	0.314001	0.383602	-6.90657	8.19882	8.24267
BAP1	-0.12496	10.7152	0.0102676	0.0172669	-4.11906	10.7818	10.6568
BARD1	-0.881109	5.32518	2.68113e-08	8.96915e-08	8.05005	5.79451	4.9134
BARHL1	-0.020773	0.191365	0.758415	0.810276	-7.36625	0.20243	0.181657
BARHL2	0.0626381	0.203024	0.361322	0.432634	-6.99682	0.169659	0.232297
BARX1	0.046779	3.75174	0.872711	0.910312	-7.40072	3.72683	3.7736
BARX2	-2.24439	5.85606	5.11012e-15	3.44422e-14	23.1921	7.05156	4.80717
BASE	-0.011329	0.0125251	0.438922	0.510195	-7.11395	0.0185597	0.00723066
BASP1	-0.449946	10.1037	0.0200455	0.0320334	-4.70911	10.3434	9.89341
BAT1	0.13564	12.5718	0.0013732	0.002622	-2.29204	12.4996	12.6352
BAT2	-0.139089	12.6057	0.0019939	0.00372101	-2.63523	12.6798	12.5407
BAT2L1	-0.489526	11.4417	5.12986e-13	2.79798e-12	18.6623	11.7024	11.2129
BAT2L2	0.164448	12.0672	0.0224864	0.0356125	-4.80921	11.9796	12.144
BAT3	0.0338954	12.3751	0.381677	0.453384	-7.03083	12.357	12.3909
BAT4	-0.0290604	8.68971	0.628827	0.692876	-7.2967	8.70518	8.67612
BAT5	-0.0687227	10.1649	0.159516	0.210833	-6.42396	10.2015	10.1328
BATF	1.25612	8.49265	7.57435e-20	8.59124e-19	34.1564	7.82357	9.07968
BATF2	-1.58691	6.82925	2.23285e-16	1.76039e-15	26.2746	7.67454	6.08762
BATF3	-1.40924	4.4475	1.68966e-25	3.48631e-24	47.0267	5.19815	3.78891
BAX	-0.0929681	10.5376	0.0923145	0.128875	-5.99652	10.5871	10.4941
BAZ1A	-0.14046	10.3391	0.0279284	0.0435196	-4.99688	10.4139	10.2734
BAZ1B	-0.18621	11.0546	3.36564e-05	8.01771e-05	1.18712	11.1538	10.9675
BAZ2A	-0.063954	11.0808	0.229222	0.29091	-6.69057	11.1149	11.0509
BAZ2B	0.485656	8.97427	7.78895e-11	3.38285e-10	13.7414	8.71558	9.20124
BBC3	0.719453	8.25392	1.2072e-15	8.74205e-15	24.6124	7.8707	8.59015
BBOX1	-1.47606	2.85784	5.15737e-11	2.28044e-10	14.1445	3.64408	2.16802
BBS1	0.363412	8.7008	2.6697e-10	1.09509e-09	12.5378	8.50723	8.87064
BBS10	-0.0121961	7.76309	0.851968	0.892529	-7.39614	7.76959	7.7574
BBS12	-0.20683	6.21911	0.00188964	0.00353769	-2.58592	6.32928	6.12245
BBS2	0.180923	9.06461	0.0015476	0.00293481	-2.40225	8.96824	9.14916
BBS4	0.302108	7.94047	2.23672e-07	6.78285e-07	5.99587	7.77955	8.08166
BBS5	0.242405	7.13736	0.000198388	0.000426037	-0.489466	7.00824	7.25064
BBS7	-0.160901	7.90194	0.00179736	0.00337602	-2.53991	7.98765	7.82675
BBS9	0.0706763	7.69637	0.265347	0.330978	-6.79311	7.65872	7.7294
BBX	-0.37551	10.0562	9.05385e-09	3.16837e-08	9.10438	10.2562	9.88071
BCAM	1.28586	11.6981	2.04713e-17	1.80531e-16	28.6299	11.0132	12.299
BCAN	0.616014	3.42467	0.000163557	0.000356267	-0.307929	3.09654	3.71255
BCAP29	-0.409597	9.93134	2.11838e-15	1.494e-14	24.0588	10.1495	9.73992
BCAP31	0.385715	13.1925	6.682e-11	2.92124e-10	13.8913	12.987	13.3728
BCAR1	-0.321334	10.9186	1.81952e-06	4.9886e-06	3.97589	11.0898	10.7685
BCAR3	-0.370688	9.30457	0.000339158	0.000706036	-0.992292	9.50202	9.13133
BCAR4	0.279034	0.805407	0.067247	0.0968829	-5.73876	0.656776	0.93581
BCAS1	4.75135	8.51985	2.62421e-56	1.41777e-53	117.418	5.98898	10.7403
BCAS2	-0.0905555	9.66616	0.0392293	0.0593936	-5.28771	9.71439	9.62384
BCAS3	0.357857	9.24857	2.17705e-08	7.33785e-08	8.25216	9.05795	9.41581
BCAS4	-0.0688683	10.006	0.415169	0.486914	-7.08151	10.0427	9.9738
BCAT1	-1.79014	8.56311	3.11092e-18	3.00128e-17	30.4885	9.51665	7.72652
BCAT2	1.80161	10.9953	1.33268e-56	7.3946e-54	118.091	10.0357	11.8373
BCCIP	-0.064143	10.2536	0.173808	0.227453	-6.48848	10.2878	10.2237
BCDIN3D	0.475801	7.2384	5.12646e-18	4.82118e-17	29.9957	6.98496	7.46076
BCHE	-1.17656	3.60711	2.02259e-07	6.16813e-07	6.09311	4.23383	3.05726
BCKDHA	-0.00196482	9.96793	0.973679	0.99357	-7.41301	9.96898	9.96701
BCKDHB	1.05937	8.39672	1.27842e-33	6.2047e-32	65.5594	7.83243	8.89181
BCKDK	-0.0722257	10.2718	0.11507	0.157461	-6.17173	10.3102	10.238
BCL10	-0.138237	9.12585	0.0181149	0.0291344	-4.62056	9.19949	9.06125
BCL11A	-0.156881	6.46815	0.498333	0.569928	-7.18427	6.55171	6.39483
BCL11B	-0.217436	7.25556	0.239796	0.302694	-6.72252	7.37138	7.15395
BCL2	-0.224681	7.07474	0.0582574	0.0850597	-5.62006	7.19442	6.96974
BCL2A1	-2.21922	5.42436	8.12216e-32	3.23782e-30	61.4423	6.60646	4.38724
BCL2L1	0.0626788	11.7183	0.373144	0.444817	-7.01689	11.6849	11.7476
BCL2L10	0.464845	3.32468	0.0086758	0.0147372	-3.96878	3.07707	3.54192
BCL2L11	-0.401804	9.5535	4.74316e-09	1.70657e-08	9.73307	9.76753	9.36572
BCL2L12	-0.202043	9.18796	0.00240112	0.00442982	-2.8056	9.29558	9.09354
BCL2L13	-0.00904181	10.0538	0.848658	0.889787	-7.39534	10.0586	10.0496
BCL2L14	1.04322	5.20267	2.79735e-08	9.33967e-08	8.00888	4.64699	5.69021
BCL2L15	0.742555	3.65534	0.00113921	0.00219935	-2.11953	3.25981	4.00236
BCL2L2	-0.328754	9.74459	7.53502e-07	2.16295e-06	4.82408	9.91971	9.59095
BCL3	-0.244689	10.4313	0.0134144	0.0220979	-4.35621	10.5616	10.3169
BCL6	0.75138	10.4669	3.24684e-18	3.12507e-17	30.4463	10.0667	10.8181
BCL6B	-0.389174	7.07112	0.000769125	0.00152194	-1.75556	7.27842	6.88924
BCL7A	0.330259	9.04787	1.04491e-05	2.64188e-05	2.30126	8.87196	9.20222
BCL7B	-0.0695612	10.157	0.0869706	0.12222	-5.94849	10.1941	10.1245
BCL7C	0.207561	10.2269	0.00342001	0.00617146	-3.12854	10.1164	10.3239
BCL8	-0.506864	1.60627	0.00257985	0.00474166	-2.87129	1.87626	1.36939
BCL9	0.296552	9.35383	0.00011575	0.000257431	0.0177698	9.19587	9.49242
BCL9L	-0.275101	10.8554	0.000171004	0.00037111	-0.349817	11.002	10.7269
BCLAF1	0.103133	11.2419	0.0181467	0.0291763	-4.6221	11.187	11.2901
BCMO1	1.05	3.06954	4.78384e-08	1.5567e-07	7.48854	2.51025	3.56024
BCO2	0.0180185	4.02137	0.904569	0.937068	-7.40637	4.01177	4.02979
BCOR	0.485161	9.31729	1.33715e-08	4.60135e-08	8.72547	9.05887	9.54403
BCORL1	-0.412499	8.38571	1.05836e-07	3.33101e-07	6.71946	8.60543	8.19293
BCORL2	-0.0163134	1.29375	0.919255	0.949715	-7.40842	1.30244	1.28613
BCR	-0.14059	10.8158	0.0375394	0.0570751	-5.25028	10.8907	10.7501
BCS1L	0.147935	8.65379	0.0131978	0.0217772	-4.34182	8.57499	8.72292
BCYRN1	0.00732164	0.0239043	0.60688	0.672455	-7.28116	0.0200043	0.0273259
BDH1	0.968929	9.20069	9.18227e-19	9.36473e-18	31.6927	8.68458	9.65351
BDH2	0.547555	9.09619	2.88885e-12	1.45078e-11	16.9669	8.80453	9.35208
BDKRB1	-1.23909	4.98689	1.29745e-14	8.40005e-14	22.2755	5.64691	4.40782
BDKRB2	-1.00864	7.99789	4.18306e-14	2.54529e-13	21.1244	8.53515	7.52651
BDNF	-1.06435	4.07275	5.02632e-10	2.00175e-09	11.9202	4.63969	3.57534
BDNFOS	0.694286	4.29859	1.5312e-09	5.7967e-09	10.834	3.92877	4.62305
BDP1	-0.192443	8.89184	0.00489923	0.00863419	-3.45477	8.99434	8.8019
BEAN	0.486786	4.44261	0.0150047	0.0244676	-4.45508	4.18332	4.6701
BECN1	0.0737641	10.7582	0.0732317	0.10466	-5.80872	10.719	10.7927
BEGAIN	-0.720856	3.16251	2.47868e-06	6.70716e-06	3.67897	3.54648	2.82562
BEND2	-0.0265994	0.0884648	0.365125	0.436627	-7.00338	0.102633	0.076034
BEND3	0.00145466	7.30993	0.985237	1	-7.41338	7.30915	7.31061
BEND4	-0.268632	1.60516	0.088426	0.124061	-5.96188	1.74825	1.47962
BEND5	2.51683	5.71992	1.39097e-42	1.65068e-40	86.0401	4.3793	6.89613
BEND6	-1.24914	5.515	1.32764e-16	1.06972e-15	26.7869	6.18037	4.93123
BEND7	0.379725	6.63622	0.0727853	0.104102	-5.80372	6.43395	6.81368
BEST1	-0.812482	4.21153	3.16317e-14	1.94898e-13	21.3992	4.64431	3.83183
BEST2	-0.835385	0.785226	7.41111e-11	3.22625e-10	13.79	1.2302	0.394819
BEST3	-0.783671	1.00563	1.19577e-06	3.35738e-06	4.3795	1.42306	0.639391
BEST4	0.572388	3.71855	3.56149e-05	8.45973e-05	1.1334	3.41366	3.98605
BET1	0.117768	8.86829	0.00973172	0.0164087	-4.0713	8.80556	8.92332
BET1L	-0.0707247	10.5296	0.127231	0.17233	-6.25035	10.5673	10.4966
BET3L	-0.452941	0.545166	2.42418e-10	9.98764e-10	12.632	0.786431	0.33349
BEX1	-0.27604	1.98883	0.110178	0.151383	-6.13748	2.13587	1.85983
BEX2	1.00111	7.51558	4.12698e-09	1.49351e-08	9.86848	6.98233	7.98344
BEX4	1.09111	9.35202	6.01697e-15	4.02635e-14	23.0314	8.77083	9.86194
BEX5	0.164873	3.62889	0.385458	0.456897	-7.03687	3.54107	3.70594
BEYLA	0.0200879	0.0126759	0.113185	0.155106	-6.15872	0.00197581	0.0220637
BFAR	-0.0778924	10.3174	0.0518134	0.0764724	-5.52231	10.3589	10.281
BFSP1	0.172547	5.72654	0.108066	0.148759	-6.12217	5.63463	5.80718
BFSP2	-0.45313	0.898143	5.99685e-05	0.000138441	0.639277	1.13951	0.686379
BGLAP	0.144326	5.22844	0.131694	0.177698	-6.27712	5.15157	5.29589
BGN	-1.12238	12.2851	4.6014e-12	2.26539e-11	16.5106	12.8829	11.7606
BHLHA15	-0.615385	1.6503	9.30113e-07	2.6455e-06	4.62129	1.9781	1.36271
BHLHB9	0.335099	7.00478	2.95247e-05	7.07945e-05	1.31157	6.82628	7.16138
BHLHE22	-0.180664	3.96129	0.246363	0.309878	-6.74152	4.05752	3.87686
BHLHE23	-0.028641	0.0172204	0.0850291	0.119762	-5.93025	0.0324763	0.00383538
BHLHE40	-0.709903	12.3368	2.40706e-09	8.91842e-09	10.3933	12.715	12.0051
BHLHE41	1.89479	9.91721	2.31787e-33	1.09645e-31	64.9692	8.90792	10.8027
BHMT	5.52776	5.61822	8.15907e-51	2.12033e-48	104.859	2.67379	8.20155
BHMT2	0.252629	3.49375	0.159948	0.21132	-6.42601	3.35918	3.61181
BICC1	-1.55545	4.20012	7.48742e-13	4.01035e-12	18.2912	5.02865	3.4732
BICD1	-1.07407	6.42871	1.66584e-24	3.08383e-23	44.7614	7.00083	5.92676
BICD2	-0.653418	10.2212	1.54916e-18	1.54613e-17	31.1765	10.5693	9.91587
BID	0.530525	10.1835	1.74283e-14	1.10707e-13	21.9852	9.90094	10.4315
BIK	0.0495701	6.65014	0.755761	0.808029	-7.36517	6.62373	6.6733
BIN1	-1.66511	8.40803	3.84587e-26	8.43543e-25	48.4923	9.29497	7.62987
BIN2	-1.46362	6.14284	1.18627e-19	1.31929e-18	33.7133	6.92245	5.45883
BIN3	0.0787967	8.90876	0.195398	0.252503	-6.57517	8.86678	8.94558
BIRC2	-0.320397	10.1226	4.61319e-06	1.21282e-05	3.08327	10.2932	9.97283
BIRC3	-1.39104	8.04491	8.6249e-15	5.66985e-14	22.6771	8.78586	7.39483
BIRC5	-0.851085	9.28123	4.59683e-14	2.79068e-13	21.0317	9.73457	8.88349
BIRC6	0.010155	10.5321	0.867655	0.905913	-7.39967	10.5267	10.5369
BIRC7	-0.848278	2.09152	4.28063e-07	1.2623e-06	5.3692	2.54337	1.69509
BIRC8	0.0180708	0.0208676	0.280933	0.348177	-6.83215	0.0112419	0.0293127
BIVM	0.373305	8.73337	4.48038e-10	1.79443e-09	12.0324	8.53452	8.90782
BLCAP	0.713212	11.8551	2.55673e-18	2.49594e-17	30.6821	11.4752	12.1884
BLID	-0.171805	0.124802	1.22717e-05	3.07391e-05	2.14777	0.216316	0.0445108
BLK	-0.372643	2.4837	0.106218	0.146441	-6.1085	2.6822	2.30955
BLM	-0.099801	7.90102	0.221482	0.282214	-6.66604	7.95418	7.85438
BLMH	-0.241886	9.78204	0.000622019	0.00124659	-1.55825	9.91088	9.669
BLNK	1.16891	7.44406	3.62381e-14	2.21617e-13	21.2655	6.82143	7.99033
BLOC1S1	0.469239	10.3608	1.30327e-11	6.13531e-11	15.4907	10.1108	10.5801
BLOC1S2	-0.00315232	9.68189	0.956504	0.979403	-7.41207	9.68357	9.68041
BLOC1S3	0.375843	8.88991	1.64534e-10	6.94751e-10	13.0105	8.68971	9.06555
BLVRA	-0.982453	9.21213	1.62897e-20	1.98003e-19	35.6746	9.73545	8.753
BLVRB	-0.141121	10.2378	0.120894	0.164532	-6.21048	10.313	10.1719
BLZF1	-0.269871	8.85306	3.77177e-05	8.93749e-05	1.07893	8.99681	8.72694
BMF	0.451787	8.89625	2.33449e-05	5.66179e-05	1.53493	8.6556	9.10739
BMI1	0.191688	10.1534	0.00249147	0.00458908	-2.8394	10.0513	10.243
BMP1	-1.18435	9.85455	1.72981e-29	5.17683e-28	56.1275	10.4854	9.30106
BMP10	-0.0326824	0.0562289	0.133175	0.17952	-6.28579	0.0736376	0.0409552
BMP15	-0.01872	0.032399	0.263219	0.328664	-6.78756	0.0423704	0.0236505
BMP2	0.922769	7.84914	6.64573e-06	1.71619e-05	2.73381	7.35761	8.28038
BMP2K	-1.0654	7.19118	3.11901e-31	1.14755e-29	60.1082	7.75868	6.69328
BMP3	4.66139	7.191	9.32928e-45	1.36807e-42	91.0086	4.70804	9.36943
BMP4	0.441903	6.97485	0.0142807	0.0233854	-4.41148	6.73947	7.18137
BMP5	1.73498	2.55573	7.64687e-15	5.05279e-14	22.7955	1.63157	3.36654
BMP6	-0.163319	5.90295	0.253938	0.318275	-6.76267	5.98994	5.82663
BMP7	1.788	6.83418	4.68122e-08	1.52476e-07	7.50956	5.88178	7.66978
BMP8A	-0.673415	6.8941	2.8662e-10	1.17194e-09	12.4685	7.25281	6.57939
BMP8B	0.596546	6.52952	0.000106761	0.000238888	0.0940376	6.21177	6.80831
BMPER	-0.848479	3.35151	2.05209e-07	6.25159e-07	6.07912	3.80346	2.95498
BMPR1A	-0.0164414	8.58631	0.790958	0.839713	-7.37842	8.59506	8.57862
BMPR1B	-2.03507	3.78808	2.74276e-18	2.66614e-17	30.6128	4.87208	2.83702
BMPR2	-0.0124903	10.6502	0.83989	0.882038	-7.39314	10.6568	10.6443
BMS1	-0.238973	10.53	1.15396e-08	3.99575e-08	8.86862	10.6573	10.4184
BMS1P4	0.298449	4.15536	0.00103035	0.00200085	-2.02663	3.99639	4.29484
BMS1P5	0.580961	5.47248	3.45694e-12	1.72051e-11	16.7909	5.16303	5.74399
BMX	0.210754	2.93338	0.191479	0.247845	-6.56029	2.82112	3.03187
BNC1	-4.46696	3.59799	1.28229e-38	1.04053e-36	76.979	5.97737	1.51041
BNC2	-1.57107	5.90809	2.2429e-15	1.5791e-14	24.0025	6.74494	5.17387
BNIP1	-0.174533	7.681	0.000815024	0.00160765	-1.80937	7.77397	7.59944
BNIP2	0.0488931	9.73267	0.273873	0.340496	-6.81481	9.70662	9.75552
BNIP3	-0.332177	8.78557	0.0224725	0.0355934	-4.80868	8.96251	8.63033
BNIP3L	-0.0758554	10.6877	0.275693	0.342548	-6.81934	10.7281	10.6523
BNIPL	1.81764	7.03726	7.14801e-15	4.73688e-14	22.8619	6.06906	7.88671
BOC	-0.71889	7.14481	1.21313e-05	3.04207e-05	2.15876	7.52773	6.80884
BOD1	-0.0656637	9.68022	0.165204	0.21753	-6.4504	9.7152	9.64953
BOD1L	0.00974354	9.60057	0.894382	0.928716	-7.40474	9.59538	9.60512
BOK	-0.0326621	9.68814	0.752424	0.805174	-7.36379	9.70554	9.67287
BOLA1	0.46074	8.3741	2.23407e-08	7.51892e-08	8.22707	8.12868	8.58942
BOLA2	0.265218	10.9527	0.000231472	0.000492142	-0.634306	10.8114	11.0766
BOLA3	-0.00483806	8.52218	0.938682	0.965536	-7.4106	8.52476	8.51992
BOLL	0.11607	0.544772	0.0843919	0.118954	-5.92416	0.482946	0.599016
BOP1	-0.76774	8.7714	3.11223e-12	1.55536e-11	16.8938	9.18035	8.41261
BPESC1	0.0325056	0.0991038	0.268462	0.334518	-6.80114	0.0817892	0.114295
BPGM	0.582999	9.81424	2.99666e-06	8.03047e-06	3.49686	9.5037	10.0867
BPHL	0.490989	8.65286	1.76039e-10	7.39833e-10	12.9445	8.39133	8.88232
BPI	-0.475053	0.628193	8.48607e-07	2.42375e-06	4.7096	0.881237	0.406183
BPIL1	0.618844	0.458835	6.74246e-06	1.74007e-05	2.71998	0.129199	0.748043
BPIL2	-0.468306	0.418106	4.28045e-05	0.00010087	0.958867	0.667556	0.19925
BPIL3	0.00690748	0.010653	0.464806	0.536365	-7.14635	0.00697366	0.0138811
BPNT1	0.103456	9.53303	0.0728695	0.104208	-5.80467	9.47793	9.58138
BPTF	0.109574	10.4101	0.077134	0.109604	-5.85112	10.3518	10.4613
BPY2	0.00212998	0.0119324	0.84474	0.886496	-7.39438	0.0107978	0.0129278
BRAF	0.531721	7.49214	5.68889e-12	2.77352e-11	16.3027	7.20891	7.74063
BRAP	0.126811	9.22297	0.00230837	0.00426868	-2.76952	9.15542	9.28223
BRCA1	-0.433486	8.79588	4.44727e-07	1.30862e-06	5.33236	9.02679	8.5933
BRCA2	-0.510476	7.1153	5.25301e-05	0.00012237	0.764732	7.38721	6.87673
BRCC3	-0.192721	8.85109	0.00342905	0.00618616	-3.13094	8.95375	8.76103
BRD1	0.389179	9.82512	1.31859e-13	7.6644e-13	19.9963	9.61782	10.007
BRD2	0.0281461	12.2519	0.541166	0.611018	-7.22683	12.2369	12.265
BRD3	-0.0530197	9.65918	0.420568	0.492064	-7.08913	9.68743	9.63441
BRD4	-0.102518	10.7851	0.037381	0.0568594	-5.24667	10.8397	10.7372
BRD7	-0.0853331	10.3189	0.0404554	0.0610549	-5.31383	10.3644	10.279
BRD7P3	0.040631	0.671421	0.58543	0.652101	-7.26476	0.649778	0.690409
BRD8	0.0884709	9.69639	0.0839452	0.118414	-5.91987	9.64927	9.73774
BRD9	-0.0226674	10.0489	0.696912	0.755657	-7.33769	10.0609	10.0383
BRDT	0.128403	0.757177	0.506099	0.577652	-7.19245	0.688782	0.817185
BRE	0.155049	9.20665	0.00577061	0.0100629	-3.60263	9.12406	9.27911
BREA2	0.551544	2.79831	7.82947e-07	2.24527e-06	4.78716	2.50452	3.05607
BRF1	0.313281	9.68297	3.2717e-09	1.19431e-08	10.0945	9.5161	9.82938
BRF2	0.0205778	8.34019	0.796551	0.844297	-7.38031	8.32923	8.34981
BRI3	-0.303559	10.6474	4.58135e-06	1.20475e-05	3.08991	10.8091	10.5055
BRI3BP	-0.315942	7.19698	4.32714e-05	0.000101888	0.948574	7.36527	7.04932
BRIP1	-0.685089	6.5897	8.75531e-08	2.7803e-07	6.90303	6.95462	6.26953
BRIX1	-0.163926	10.1832	0.00796106	0.0135996	-3.89185	10.2705	10.1066
BRMS1	-0.197077	10.555	0.00195998	0.00366204	-2.61948	10.66	10.4629
BRMS1L	-0.588079	7.33064	1.06898e-16	8.69498e-16	27.0005	7.64389	7.05581
BRP44	0.316234	9.73229	5.3485e-05	0.000124411	0.74766	9.56384	9.88007
BRP44L	0.302814	8.52091	2.47201e-06	6.69e-06	3.68156	8.35961	8.66242
BRPF1	0.135991	9.41283	0.0132475	0.0218504	-4.34515	9.34039	9.47638
BRPF3	-0.0804395	9.43618	0.240151	0.303012	-6.72357	9.47903	9.39859
BRS3	0.155563	0.330012	0.0230478	0.036409	-4.83064	0.247149	0.402712
BRSK1	-0.200133	5.18181	0.243103	0.306285	-6.73217	5.28842	5.08829
BRSK2	0.288461	2.70747	0.164227	0.216336	-6.44593	2.55381	2.84228
BRWD1	0.473283	10.1569	4.86323e-14	2.94693e-13	20.9764	9.90476	10.378
BRWD3	-0.033544	7.22877	0.736124	0.791154	-7.35676	7.24664	7.21309
BSCL2	0.111103	10.6343	0.117164	0.159943	-6.18591	10.5752	10.6863
BSDC1	0.16024	10.852	4.00148e-05	9.46107e-05	1.02281	10.7667	10.9269
BSG	0.158992	13.8273	0.00697977	0.0120355	-3.77386	13.7426	13.9016
BSN	0.658629	4.26781	3.55774e-06	9.46119e-06	3.33225	3.91698	4.57561
BSND	-0.309874	0.418536	6.6526e-05	0.000152652	0.541038	0.583595	0.27372
BSPH1	0	0	1	1	-7.41355	0	0
BSPRY	0.949302	7.58717	7.21041e-09	2.54609e-08	9.32571	7.08151	8.03081
BST1	0.253696	6.51972	0.160861	0.212351	-6.43031	6.38459	6.63829
BST2	-0.918802	11.1787	1.64015e-06	4.52342e-06	4.07562	11.6681	10.7493
BSX	-0.0513653	0.0667224	0.113607	0.155635	-6.16166	0.0940828	0.0427175
BTAF1	0.336321	9.33617	1.92255e-05	4.71395e-05	1.71975	9.15703	9.49335
BTBD1	-0.0217931	10.2508	0.559216	0.627841	-7.24299	10.2624	10.2406
BTBD10	-0.145776	9.46207	0.00468844	0.0082863	-3.41497	9.53972	9.39395
BTBD11	0.356498	7.70597	0.0844927	0.11908	-5.92513	7.51608	7.87258
BTBD12	0.186106	7.95058	0.00391975	0.0070153	-3.25256	7.85144	8.03755
BTBD16	5.15846	6.14201	5.5539e-50	1.2957e-47	102.955	3.39429	8.55275
BTBD17	-0.0984492	0.199038	0.0803738	0.11383	-5.8846	0.251478	0.153029
BTBD18	0.2498	0.940681	0.000249504	0.000528019	-0.704688	0.807622	1.05742
BTBD19	-0.833472	3.47336	2.72902e-11	1.24283e-10	14.7672	3.91732	3.08385
BTBD2	0.272826	11.2602	1.16297e-07	3.64461e-07	6.62825	11.1149	11.3877
BTBD3	0.537527	9.6466	1.73219e-09	6.51792e-09	10.7138	9.36028	9.89781
BTBD6	-0.0615125	10.5509	0.301916	0.370802	-6.88059	10.5837	10.5222
BTBD7	0.265627	9.54053	4.59309e-06	1.20769e-05	3.08746	9.39904	9.66467
BTBD8	0.24132	2.12446	0.0400782	0.0605538	-5.30588	1.99592	2.23724
BTBD9	0.297505	8.67174	9.22268e-08	2.91968e-07	6.85269	8.51327	8.81077
BTC	0.420515	3.88448	0.019827	0.0316967	-4.69954	3.66049	4.081
BTD	0.334617	8.3215	8.33353e-07	2.38151e-06	4.72707	8.14327	8.47788
BTF3	-0.0342739	12.9361	0.565229	0.633276	-7.24816	12.9544	12.9201
BTF3L1	-0.00438511	0.0962621	0.865156	0.903755	-7.39913	0.0985978	0.0942127
BTF3L4	0.127577	10.0089	0.00209674	0.00390194	-2.68138	9.94091	10.0685
BTG1	-0.277968	11.448	0.000617423	0.00123762	-1.55134	11.5961	11.3181
BTG2	1.69802	11.8909	1.81488e-38	1.44979e-36	76.6342	10.9864	12.6845
BTG3	-0.375171	9.46506	7.72476e-07	2.21617e-06	4.80013	9.6649	9.28973
BTG4	-0.32497	0.275187	5.25941e-09	1.88275e-08	9.63256	0.448287	0.123317
BTK	-1.56636	5.51518	2.50401e-19	2.70565e-18	32.9755	6.34953	4.78317
BTLA	-0.860094	2.80246	1.70622e-07	5.24774e-07	6.25753	3.2606	2.40051
BTN1A1	0.0990473	1.02484	0.40858	0.480091	-7.07202	0.972084	1.07113
BTN2A1	0.0348469	9.22219	0.537728	0.607704	-7.22363	9.20363	9.23848
BTN2A2	-0.455629	7.85389	5.5367e-07	1.61507e-06	5.12106	8.09659	7.64096
BTN2A3	0.155441	4.71178	0.0642545	0.0930155	-5.70123	4.62899	4.78443
BTN3A1	-0.343258	9.29395	0.000293756	0.000616647	-0.857739	9.47679	9.13353
BTN3A2	-0.465523	9.78782	1.04828e-05	2.64973e-05	2.29819	10.0358	9.57026
BTN3A3	-0.679894	8.56715	1.25272e-09	4.80267e-09	11.0296	8.9293	8.24941
BTNL2	0.242677	0.240854	7.78712e-05	0.000177298	0.392086	0.111589	0.354266
BTNL3	0.20277	0.559702	0.0727239	0.104029	-5.80303	0.451694	0.654464
BTNL8	0.203551	1.20439	0.107102	0.147521	-6.11507	1.09597	1.29952
BTNL9	1.58832	5.35976	2.02208e-14	1.27302e-13	21.8391	4.51372	6.10204
BTRC	0.0622293	8.91128	0.223065	0.284002	-6.67114	8.87813	8.94036
BUB1	-0.596218	9.30699	1.2746e-09	4.882e-09	11.0127	9.62457	9.02835
BUB1B	-0.677844	8.81782	3.09474e-11	1.40069e-10	14.6441	9.17889	8.50104
BUB3	-0.125894	11.096	0.00790282	0.013508	-3.88528	11.163	11.0371
BUD13	-0.0583087	8.91192	0.206389	0.265071	-6.61511	8.94297	8.88467
BUD31	0.0749004	10.7436	0.155004	0.205425	-6.40221	10.7037	10.7786
BVES	-1.24463	5.69169	2.77317e-11	1.26182e-10	14.7515	6.35466	5.11003
BYSL	-0.329135	9.43791	5.50426e-09	1.96731e-08	9.5883	9.61322	9.28409
BZRAP1	0.821741	6.81609	5.73704e-06	1.49241e-05	2.8745	6.37838	7.20012
BZW1	-0.33766	11.7739	2.23928e-10	9.27797e-10	12.7095	11.9537	11.6161
BZW2	0.174198	11.1812	0.00432103	0.00768458	-3.34102	11.0884	11.2626
C10orf10	-0.43298	10.2806	0.00558687	0.00976573	-3.57344	10.5113	10.0783
C10orf105	1.82389	3.96184	1.26971e-25	2.6545e-24	47.3096	2.99032	4.81421
C10orf107	-0.180822	1.1829	0.104962	0.144904	-6.09906	1.27921	1.09839
C10orf108	0.699341	2.14208	9.75701e-06	2.47481e-05	2.36671	1.76957	2.46891
C10orf11	1.29633	6.02906	4.20039e-20	4.88855e-19	34.7388	5.33855	6.63488
C10orf110	0.548492	3.76565	3.07751e-06	8.23208e-06	3.47132	3.47349	4.02198
C10orf111	0.408834	2.63678	1.56649e-07	4.84067e-07	6.34014	2.419	2.82784
C10orf113	0.0476018	0.259464	0.32648	0.39684	-6.93205	0.234108	0.28171
C10orf114	0.230242	6.24924	0.211758	0.271224	-6.63372	6.1266	6.35684
C10orf116	3.62602	12.3118	4.04581e-61	3.95526e-58	128.421	10.3803	14.0064
C10orf118	-0.0615459	8.01984	0.536454	0.606679	-7.22244	8.05262	7.99107
C10orf119	-0.381884	10.5413	8.51653e-17	7.0445e-16	27.2245	10.7447	10.3628
C10orf12	0.166092	7.01089	0.0429897	0.0645302	-5.36528	6.92242	7.08852
C10orf120	0.00426244	0.0260613	0.783287	0.83312	-7.37572	0.0237909	0.0280533
C10orf122	-0.0441114	0.0265578	0.014974	0.0244232	-4.45327	0.0500543	0.00594292
C10orf125	-0.0734223	7.14903	0.625015	0.689461	-7.29409	7.18814	7.11472
C10orf128	-0.894028	2.54791	9.59021e-10	3.71275e-09	11.2901	3.02413	2.1301
C10orf129	4.02965	2.84881	2.61835e-52	8.39918e-50	108.275	0.702358	4.73201
C10orf131	-0.12652	0.688423	0.0478512	0.071146	-5.45559	0.755816	0.629296
C10orf137	0.153653	8.16714	0.00457211	0.00809813	-3.39221	8.08529	8.23895
C10orf140	0.159278	4.36449	0.278981	0.34605	-6.82742	4.27965	4.43893
C10orf18	-0.0980114	10.313	0.101184	0.140169	-6.06991	10.3652	10.2672
C10orf2	-0.0639412	8.44222	0.30254	0.371414	-6.88197	8.47628	8.41234
C10orf25	-0.213134	5.22228	0.0136605	0.0224648	-4.37228	5.33581	5.12268
C10orf26	-0.146926	10.2785	0.00435914	0.00774632	-3.34898	10.3568	10.2099
C10orf27	-0.024244	0.118845	0.48746	0.559018	-7.17244	0.131759	0.107515
C10orf28	-0.000794167	8.43319	0.985674	1	-7.41339	8.43361	8.43282
C10orf32	0.27873	8.36186	6.2957e-07	1.82403e-06	4.99723	8.21339	8.49212
C10orf35	0.569206	7.79813	5.11564e-08	1.6602e-07	7.42354	7.49493	8.06414
C10orf4	0.100271	8.15511	0.0511669	0.0756377	-5.5118	8.1017	8.20197
C10orf40	-0.0138302	0.0346181	0.424705	0.496254	-7.09486	0.0419849	0.0281547
C10orf41	0.328623	6.055	0.000758904	0.0015023	-1.74314	5.87995	6.20858
C10orf46	-0.0439423	10.3754	0.333415	0.403883	-6.94567	10.3988	10.3548
C10orf47	-0.447235	8.4589	0.000516652	0.00104718	-1.38539	8.69713	8.24989
C10orf50	0.0519853	0.458153	0.419643	0.491179	-7.08783	0.430462	0.482447
C10orf53	0.0317275	0.0975565	0.343182	0.41414	-6.96421	0.0806565	0.112384
C10orf54	-0.36282	9.88603	0.000911186	0.0017821	-1.9128	10.0793	9.71647
C10orf55	-1.0443	4.60166	1.70849e-11	7.96655e-11	15.2256	5.15792	4.11362
C10orf57	0.607349	9.79439	1.01503e-12	5.35284e-12	17.9926	9.47088	10.0782
C10orf58	1.10467	11.2954	1.04846e-22	1.60514e-21	40.6629	10.707	11.8117
C10orf62	0.386077	0.448957	1.575e-09	5.95264e-09	10.8065	0.243308	0.629384
C10orf67	-1.36631	2.17158	2.45126e-14	1.52869e-13	21.6498	2.89937	1.53306
C10orf68	0.784513	2.20303	8.34116e-13	4.43293e-12	18.1852	1.78515	2.56966
C10orf71	-0.0918869	0.0721289	0.00608134	0.0105724	-3.64991	0.121074	0.0291868
C10orf72	-0.584022	7.03586	3.9647e-05	9.37625e-05	1.03158	7.34695	6.76293
C10orf75	0.469408	5.85497	9.94353e-06	2.51963e-05	2.34863	5.60493	6.07434
C10orf76	-0.073974	9.20224	0.0687816	0.0988371	-5.75731	9.24165	9.16767
C10orf78	-0.12359	7.0163	0.0385261	0.0584453	-5.27234	7.08213	6.95854
C10orf79	0.201127	2.92891	0.110911	0.152257	-6.14272	2.82178	3.02291
C10orf81	1.50385	4.77207	2.38229e-07	7.20618e-07	5.93496	3.97103	5.47488
C10orf82	0.833698	2.00894	0.000268538	0.000565967	-0.773628	1.56486	2.39856
C10orf84	-0.0683915	9.03537	0.0906635	0.126871	-5.98201	9.0718	9.00341
C10orf88	0.0837495	7.49979	0.0612673	0.0890302	-5.66186	7.45518	7.53893
C10orf90	-0.0509503	1.17753	0.747823	0.801295	-7.36186	1.20467	1.15372
C10orf91	0.428586	2.88237	0.00229619	0.00424744	-2.76468	2.65408	3.08266
C10orf93	-0.323244	0.586382	0.000239222	0.000507882	-0.665208	0.758562	0.435318
C10orf95	0.812433	4.01117	1.14277e-12	5.98954e-12	17.8763	3.57841	4.39085
C10orf96	-0.0240492	0.0145485	0.0246975	0.0388209	-4.89062	0.0273586	0.00330943
C10orf99	4.06169	7.3417	1.19701e-27	2.97875e-26	51.9291	5.17818	9.23987
C11orf1	0.693891	7.96069	1.55742e-17	1.38896e-16	28.8996	7.59108	8.28497
C11orf10	0.235897	10.7359	2.87305e-06	7.71432e-06	3.53727	10.6103	10.8462
C11orf16	-0.321031	0.539285	0.000208644	0.000446379	-0.536817	0.710287	0.389256
C11orf17	-0.628583	8.45983	3.96894e-22	5.70206e-21	39.3464	8.79466	8.16607
C11orf2	0.0986364	10.9593	0.0672109	0.0968444	-5.73831	10.9068	11.0054
C11orf20	-0.322323	1.92469	0.0322212	0.049584	-5.11979	2.09638	1.77406
C11orf21	-0.758486	2.46888	2.24024e-07	6.79251e-07	5.99435	2.8729	2.11441
C11orf24	-0.388405	9.80506	4.11188e-10	1.65361e-09	12.1162	10.0119	9.62354
C11orf30	0.0626818	8.11615	0.347737	0.418797	-6.97262	8.08276	8.14545
C11orf31	0.32515	10.5587	1.9974e-07	6.09673e-07	6.10523	10.3855	10.7106
C11orf34	0.0629549	0.199148	0.0697305	0.100138	-5.76857	0.165614	0.228569
C11orf35	0.976201	5.50641	3.41075e-16	2.62061e-15	25.8572	4.98642	5.96262
C11orf36	0.225232	0.250365	0.000389708	0.000803606	-1.1222	0.130392	0.355625
C11orf40	0.00383538	0.00204296	0.427805	0.499195	-7.0991	0	0.00383538
C11orf41	-0.645102	6.92339	0.00133223	0.00254875	-2.2641	7.26701	6.62191
C11orf42	0.129545	0.43997	0.0212569	0.0338115	-4.76028	0.370967	0.500511
C11orf45	-0.254837	5.68373	0.0421236	0.0633597	-5.34806	5.81948	5.56464
C11orf46	-0.119844	8.34997	0.019327	0.0309624	-4.67723	8.4138	8.29396
C11orf48	0.273223	10.0174	6.00596e-06	1.55921e-05	2.83066	9.87189	10.1451
C11orf49	0.402446	9.04553	2.08428e-08	7.03556e-08	8.29443	8.83116	9.23361
C11orf51	0.129851	9.31185	0.0423598	0.0636685	-5.35279	9.24268	9.37253
C11orf52	1.35293	7.14734	2.6097e-22	3.82148e-21	39.761	6.42668	7.77962
C11orf53	0.951197	4.32795	6.60486e-05	0.000151658	0.547855	3.82128	4.77248
C11orf54	0.55331	8.29734	1.0591e-16	8.61805e-16	27.0096	8.00262	8.55593
C11orf57	0.0669381	9.17593	0.114081	0.156243	-6.16494	9.14028	9.20722
C11orf58	-0.349107	11.1086	2.43957e-16	1.91308e-15	26.1874	11.2946	10.9455
C11orf59	0.0568015	11.0278	0.26488	0.330457	-6.7919	10.9975	11.0543
C11orf61	0.753711	7.55694	4.49829e-22	6.42211e-21	39.2226	7.15547	7.90918
C11orf63	-0.250532	6.31932	0.0437268	0.0655263	-5.37964	6.45277	6.20223
C11orf64	-0.00314642	0.00435251	0.649447	0.712013	-7.31023	0.00602849	0.00288208
C11orf65	0.115057	2.28067	0.171304	0.224548	-6.47763	2.21938	2.33444
C11orf66	0.61405	3.55152	2.7449e-07	8.25441e-07	5.7981	3.22443	3.83848
C11orf67	0.194585	7.81461	0.0222303	0.0352396	-4.79926	7.71096	7.90554
C11orf68	-0.0592523	9.65804	0.286915	0.354692	-6.84642	9.6896	9.63035
C11orf70	-0.00943928	4.9301	0.950456	0.974764	-7.41162	4.93513	4.92569
C11orf71	0.67018	7.51445	9.39958e-18	8.59569e-17	29.3976	7.15747	7.82765
C11orf73	-0.169928	9.11967	0.000746722	0.00148004	-1.72811	9.21019	9.04026
C11orf74	-0.219672	7.08804	0.00737388	0.0126598	-3.82317	7.20506	6.98538
C11orf75	-0.439994	7.83579	2.67543e-05	6.44754e-05	1.40525	8.07016	7.63016
C11orf80	0.0956743	8.37312	0.298477	0.367106	-6.87295	8.32216	8.41783
C11orf82	-0.232988	7.70212	0.0129206	0.0213472	-4.32304	7.82622	7.59324
C11orf83	-0.0443467	9.14576	0.567238	0.635076	-7.24986	9.16938	9.12503
C11orf84	-0.0541776	9.40014	0.351539	0.422694	-6.97952	9.429	9.37482
C11orf85	-0.104107	0.403592	0.266512	0.332301	-6.79613	0.459046	0.354939
C11orf86	0.619421	1.60265	0.00252964	0.00465322	-2.85331	1.27271	1.89213
C11orf87	-1.28902	1.22367	2.66404e-11	1.21485e-10	14.7908	1.91029	0.621265
C11orf88	-0.564406	0.979	8.78626e-10	3.41438e-09	11.3754	1.27964	0.715233
C11orf9	0.627698	6.2534	0.00158397	0.00299908	-2.42364	5.91904	6.54674
C11orf90	-0.596719	0.898399	2.34192e-09	8.69276e-09	10.4201	1.21625	0.619531
C11orf92	2.28169	6.43312	4.31877e-18	4.08779e-17	30.1648	5.21775	7.49944
C11orf93	1.52605	5.39781	5.71071e-14	3.43513e-13	20.8185	4.58494	6.111
C11orf94	-0.00997873	0.0655766	0.62131	0.686111	-7.29151	0.0708919	0.0609132
C11orf95	-0.466109	8.09069	3.46709e-10	1.40421e-09	12.2826	8.33897	7.87287
C12orf10	0.202633	9.7678	9.82761e-05	0.000221035	0.1722	9.65987	9.8625
C12orf11	-0.507533	9.1528	2.97668e-15	2.07087e-14	23.724	9.42314	8.91561
C12orf12	0.0382956	0.040554	0.0901759	0.126283	-5.97767	0.0201554	0.0584509
C12orf23	-0.152065	9.75378	0.0175244	0.0282443	-4.59152	9.83478	9.68271
C12orf24	-0.848305	5.89638	1.46541e-14	9.40739e-14	22.1558	6.34824	5.49993
C12orf26	0.159835	6.27035	0.00736024	0.0126395	-3.82151	6.18521	6.34505
C12orf27	0.408876	0.425472	8.29176e-05	0.000188016	0.332728	0.207678	0.616555
C12orf29	-0.163891	8.53035	0.000921201	0.00180048	-1.92293	8.61765	8.45376
C12orf32	0.010383	9.68987	0.851868	0.892471	-7.39612	9.68434	9.69473
C12orf34	0.0740998	5.86283	0.548429	0.617791	-7.23345	5.82336	5.89746
C12orf35	-0.138063	9.50882	0.0552543	0.0810555	-5.57602	9.58237	9.4443
C12orf36	0.241017	2.93313	0.336422	0.407165	-6.95145	2.80475	3.04577
C12orf39	-0.231296	0.178801	7.92154e-05	0.000180219	0.375904	0.302004	0.070708
C12orf4	-0.478487	8.45003	3.50207e-24	6.21413e-23	44.026	8.7049	8.22641
C12orf40	-0.0209256	0.141812	0.703746	0.761779	-7.34124	0.152959	0.132033
C12orf41	0.110958	9.13184	0.01216	0.0201896	-4.26932	9.07274	9.1837
C12orf42	0.434236	1.37632	0.000185686	0.000400728	-0.427275	1.14502	1.57926
C12orf43	-0.180941	7.93165	1.39331e-05	3.46976e-05	2.02663	8.02803	7.84709
C12orf44	-0.234698	10.2743	3.03006e-05	7.25701e-05	1.28692	10.3994	10.1647
C12orf45	-0.153571	7.80337	0.0201216	0.032145	-4.71242	7.88517	7.7316
C12orf47	0.479905	8.74981	2.10381e-15	1.48474e-14	24.0656	8.49418	8.97409
C12orf48	-0.0512673	7.5719	0.533593	0.603895	-7.21974	7.59921	7.54794
C12orf49	-0.0876484	8.74173	0.0921855	0.128737	-5.99539	8.78842	8.70077
C12orf5	-0.495661	8.40283	7.16904e-10	2.81254e-09	11.5738	8.66685	8.17119
C12orf50	-0.0306724	0.244214	0.45462	0.525763	-7.13394	0.260552	0.22988
C12orf51	0.321843	9.71128	1.05024e-06	2.96662e-06	4.50437	9.53985	9.86169
C12orf52	0.0734844	8.94274	0.151213	0.200841	-6.38337	8.9036	8.97708
C12orf53	0.0679098	3.54035	0.691561	0.750766	-7.33484	3.50417	3.57208
C12orf54	-1.04707	1.98232	2.91544e-08	9.71025e-08	7.96876	2.54006	1.49299
C12orf56	0.065319	3.97548	0.789714	0.838826	-7.37799	3.94069	4.00601
C12orf57	0.180556	10.548	0.0146616	0.0239595	-4.43469	10.4518	10.6324
C12orf59	-1.22372	4.45462	2.09278e-07	6.36514e-07	6.06015	5.10645	3.88273
C12orf60	-0.0706319	4.03806	0.382732	0.454321	-7.03252	4.07568	4.00505
C12orf61	-0.333902	3.11987	1.24404e-05	3.11313e-05	2.13475	3.29773	2.96382
C12orf62	0.398503	9.7347	3.4141e-10	1.38384e-09	12.2977	9.52243	9.92093
C12orf63	-0.472637	1.09654	3.21804e-07	9.5957e-07	5.64455	1.3483	0.875658
C12orf65	-0.0999206	8.49679	0.057913	0.0845929	-5.61514	8.55002	8.4501
C12orf66	0.0997327	6.79755	0.143313	0.191526	-6.34234	6.74443	6.84416
C12orf68	-0.300592	4.40683	0.0286347	0.0445154	-5.0184	4.56694	4.26635
C12orf69	0.0323086	2.19132	0.761192	0.812862	-7.36736	2.17411	2.20642
C12orf70	-1.23893	2.64406	2.18981e-19	2.38118e-18	33.1079	3.30399	2.06506
C12orf71	0.0311872	0.655186	0.613118	0.678488	-7.2857	0.638574	0.669761
C12orf72	0.239403	4.90995	0.000180535	0.000390515	-0.400826	4.78243	5.02183
C12orf73	0.389109	7.22741	2.0299e-11	9.41358e-11	15.0569	7.02015	7.40926
C12orf74	0.773209	1.61075	2.89991e-08	9.66793e-08	7.97394	1.19889	1.9721
C12orf75	-1.36906	7.66659	2.83302e-14	1.75292e-13	21.5075	8.39584	7.02678
C12orf76	0.00621759	7.17549	0.914146	0.945414	-7.40774	7.17218	7.17839
C12orf77	-0.145881	0.166966	0.0285315	0.0443751	-5.01529	0.244672	0.0987906
C13orf1	-0.1901	8.06803	0.0182772	0.0293653	-4.62837	8.16929	7.97919
C13orf15	-0.322007	7.98413	0.00124909	0.00239729	-2.20462	8.15565	7.83365
C13orf16	-0.123164	2.06149	0.352589	0.42371	-6.98141	2.1271	2.00393
C13orf18	-1.88818	4.66433	5.71952e-25	1.11286e-23	45.8195	5.6701	3.78192
C13orf23	0.348218	9.94561	1.95803e-07	5.98191e-07	6.12446	9.76013	10.1083
C13orf26	-0.0201453	0.104885	0.500226	0.571806	-7.18628	0.115616	0.0954703
C13orf27	-0.55272	7.71886	2.26954e-11	1.04307e-10	14.9476	8.01328	7.46056
C13orf28	0.0146066	0.0077804	0.355328	0.426476	-6.9863	0	0.0146066
C13orf29	-0.5073	6.77062	3.60999e-05	8.56996e-05	1.12055	7.04084	6.53354
C13orf30	-0.0819159	0.452777	0.275052	0.341838	-6.81775	0.496411	0.414495
C13orf31	-0.228132	7.73784	0.0076011	0.0130216	-3.85039	7.85935	7.63122
C13orf33	-1.23386	6.06037	3.72278e-11	1.67057e-10	14.4634	6.71761	5.48374
C13orf34	-0.0998003	8.07303	0.179792	0.234492	-6.51371	8.12619	8.02639
C13orf35	-0.0471641	0.161439	0.213164	0.272953	-6.6385	0.186561	0.139397
C13orf36	-0.142739	0.561167	0.201334	0.259172	-6.59706	0.637199	0.494459
C13orf37	-0.247045	9.13727	8.88579e-05	0.00020102	0.267346	9.26886	9.02182
C13orf38	1.20097	4.07351	4.23937e-12	2.09368e-11	16.5909	3.4338	4.63477
C13orf39	0.12085	0.302563	0.0702817	0.100837	-5.77503	0.23819	0.35904
C14orf1	0.391495	10.3681	1.00254e-12	5.29103e-12	18.0048	10.1596	10.551
C14orf101	0.397973	8.68732	1.1437e-13	6.68759e-13	20.136	8.47534	8.87331
C14orf102	-0.0140341	8.03218	0.772722	0.823547	-7.37184	8.03966	8.02562
C14orf104	-0.00888019	8.17207	0.861621	0.900483	-7.39836	8.1768	8.16792
C14orf105	2.36274	1.73131	2.42858e-19	2.62829e-18	33.0057	0.472768	2.8355
C14orf106	-0.324449	8.787	1.30961e-06	3.65752e-06	4.29201	8.95982	8.63537
C14orf109	-0.102187	8.14349	0.0568567	0.0832194	-5.59983	8.19792	8.09573
C14orf115	-0.416024	0.446637	0.00020493	0.000439029	-0.519948	0.668238	0.252214
C14orf118	-0.27338	7.27117	1.69631e-05	4.17971e-05	1.83903	7.41679	7.14341
C14orf119	-0.0896637	10.1679	0.0464437	0.069239	-5.43048	10.2156	10.126
C14orf126	-0.159193	7.92701	0.0143987	0.0235618	-4.41874	8.0118	7.85261
C14orf128	0.0450091	6.02964	0.628276	0.692426	-7.29633	6.00566	6.05067
C14orf129	-0.112788	8.98592	0.0294681	0.0457003	-5.0431	9.046	8.93321
C14orf132	-0.459658	6.52208	0.00823299	0.0140292	-3.92192	6.76692	6.30726
C14orf135	-0.448604	8.71066	3.32758e-11	1.50077e-10	14.5732	8.94961	8.50101
C14orf138	0.0545141	7.24973	0.274661	0.341372	-6.81678	7.2207	7.27521
C14orf139	-0.811587	4.98448	1.8388e-10	7.70263e-10	12.9019	5.41678	4.60519
C14orf142	-0.325573	7.62166	2.38307e-08	7.99943e-08	8.1644	7.79508	7.46951
C14orf143	0.118658	6.63349	0.0383419	0.0582046	-5.26827	6.57028	6.68894
C14orf145	-0.603664	6.54744	1.5224e-13	8.77946e-13	19.8551	6.86899	6.26532
C14orf147	-0.554642	10.213	8.31049e-12	3.99191e-11	15.9314	10.5085	9.95382
C14orf148	0.605533	2.47409	5.68888e-10	2.25121e-09	11.7994	2.15154	2.75707
C14orf149	-0.706717	6.21412	2.1133e-16	1.6687e-15	26.3289	6.59056	5.88385
C14orf153	0.121106	9.25313	0.040059	0.0605293	-5.30548	9.18862	9.30972
C14orf156	-0.067615	9.63443	0.31454	0.384078	-6.9077	9.67044	9.60283
C14orf159	0.434239	9.25477	9.3678e-06	2.37903e-05	2.4056	9.02346	9.4577
C14orf162	0.089889	0.973182	0.443837	0.515033	-7.12032	0.925302	1.01519
C14orf165	0.0220595	0.0182078	0.0376164	0.0571878	-5.25202	0.00645753	0.028517
C14orf166	-0.0825088	11.3276	0.0463446	0.0691113	-5.42868	11.3715	11.289
C14orf166B	-0.0615506	0.122596	0.112439	0.15417	-6.15352	0.155382	0.0938311
C14orf167	0.535609	8.51089	3.88835e-13	2.15111e-12	18.9343	8.2256	8.7612
C14orf169	-0.365027	8.12136	9.91863e-07	2.81178e-06	4.55941	8.31579	7.95077
C14orf174	-0.118491	4.06289	0.255908	0.32053	-6.76805	4.12601	4.00752
C14orf176	0.85639	4.33889	3.21783e-11	1.45287e-10	14.606	3.88272	4.73911
C14orf177	0.000695034	0.00315302	0.878705	0.915401	-7.40191	0.0027828	0.00347783
C14orf178	0.0261077	0.545097	0.664359	0.725957	-7.3194	0.531191	0.557299
C14orf179	0.129253	8.39795	0.0321444	0.0494845	-5.11775	8.3291	8.45835
C14orf180	-0.4683	0.78972	0.00168829	0.00318308	-2.48234	1.03917	0.570866
C14orf181	0.861049	6.19262	5.11545e-17	4.33431e-16	27.727	5.73397	6.59502
C14orf182	-0.353368	3.03	0.00173128	0.00326024	-2.50547	3.21823	2.86486
C14orf183	-0.00691968	0.105286	0.806369	0.852591	-7.38351	0.108972	0.102052
C14orf184	0.84753	1.33367	5.60082e-12	2.73448e-11	16.318	0.882226	1.72976
C14orf19	0.18634	1.97935	0.0320922	0.0494115	-5.11636	1.88009	2.06643
C14orf2	0.0984926	10.389	0.116459	0.159118	-6.18117	10.3366	10.4351
C14orf21	-0.344714	7.71879	2.06473e-07	6.28636e-07	6.07319	7.9024	7.55769
C14orf23	-0.0240981	0.253402	0.795508	0.843335	-7.37996	0.266238	0.24214
C14orf28	0.297155	6.30916	1.65129e-06	4.55106e-06	4.06912	6.15088	6.44803
C14orf33	0.316182	5.97673	0.000327991	0.000684175	-0.96096	5.80831	6.1245
C14orf34	-1.53076	1.55268	4.08388e-18	3.87798e-17	30.22	2.36807	0.837302
C14orf37	-0.60078	5.17783	5.43521e-05	0.000126284	0.732422	5.49785	4.89707
C14orf39	0.0617756	0.678085	0.556242	0.625084	-7.24039	0.64518	0.706955
C14orf4	0.515705	10.4807	1.55868e-14	9.96564e-14	22.0951	10.206	10.7217
C14orf43	-0.311206	9.36351	9.86365e-07	2.79697e-06	4.56476	9.52928	9.21808
C14orf45	-0.0910997	6.24998	0.314041	0.383628	-6.90665	6.29851	6.20741
C14orf48	-0.0952638	0.0848264	0.00335512	0.0060597	-3.11109	0.13557	0.0403061
C14orf49	-1.07618	3.94087	3.16785e-15	2.19568e-14	23.6627	4.51411	3.43793
C14orf50	0.828728	4.06079	2.94016e-07	8.8029e-07	5.73175	3.61936	4.44808
C14orf53	0.00450481	0.00718342	0.528484	0.598972	-7.21486	0.00478387	0.00928868
C14orf64	-0.65937	2.25339	3.44774e-05	8.20376e-05	1.16423	2.60461	1.94524
C14orf68	-0.0545032	0.528983	0.46366	0.535193	-7.14498	0.558015	0.503511
C14orf70	-0.0693038	0.0665882	0.155563	0.206125	-6.40494	0.103504	0.0342
C14orf72	-0.543802	2.29416	1.12153e-05	2.8262e-05	2.23369	2.58382	2.04002
C14orf73	-0.251166	4.24719	0.223486	0.284449	-6.67249	4.38097	4.12981
C14orf79	0.354162	7.75329	8.00358e-07	2.29232e-06	4.76597	7.56464	7.9188
C14orf80	-0.093117	8.74788	0.24013	0.30301	-6.7235	8.79748	8.70436
C14orf86	0.00762738	0.240497	0.905685	0.937987	-7.40653	0.236434	0.244062
C14orf93	0.43471	7.9023	7.54354e-19	7.79803e-18	31.8868	7.67075	8.10546
C15orf17	1.1169	10.0156	7.81751e-55	3.56652e-52	114.048	9.42066	10.5376
C15orf2	1.82638	1.51545	8.25719e-22	1.14386e-20	38.6221	0.542611	2.36899
C15orf21	-0.322027	5.58453	0.000186742	0.000402839	-0.432611	5.75607	5.43404
C15orf23	-0.541402	8.7193	2.93498e-13	1.64497e-12	19.2104	9.00768	8.46628
C15orf24	-0.141672	10.0612	0.00111004	0.00214768	-2.09555	10.1367	9.99502
C15orf26	-0.199259	0.968933	0.0301611	0.0466798	-5.06309	1.07507	0.875812
C15orf27	0.0287171	3.8973	0.769623	0.82067	-7.37066	3.88201	3.91072
C15orf28	0.77159	1.85886	5.54836e-13	3.01184e-12	18.5853	1.44786	2.21945
C15orf29	0.207299	8.67455	2.71434e-05	6.53669e-05	1.39152	8.56413	8.77143
C15orf32	-0.00343076	0.0603118	0.891373	0.926111	-7.40423	0.0621392	0.0587085
C15orf33	-0.310515	3.0221	0.012452	0.0206377	-4.29034	3.1875	2.87698
C15orf34	0.32238	3.10029	0.000532613	0.0010774	-1.41375	2.92857	3.25095
C15orf37	-0.374881	4.91686	0.000114677	0.000255293	0.0265536	5.11654	4.74166
C15orf38	-0.486098	7.74603	3.61711e-10	1.46208e-09	12.2413	8.00496	7.51886
C15orf39	-0.148669	9.89487	0.0087728	0.014886	-3.97872	9.97406	9.82539
C15orf40	0.302893	7.99786	1.42043e-09	5.40227e-09	10.9072	7.83652	8.13942
C15orf41	0.294716	7.95179	7.82949e-05	0.000178203	0.386956	7.7948	8.08952
C15orf42	-0.544819	7.78492	2.25461e-08	7.58308e-08	8.21819	8.07513	7.53031
C15orf43	0.106016	0.0811183	0.0120388	0.0200014	-4.26044	0.0246473	0.130664
C15orf44	0.190101	9.98802	8.77424e-08	2.78478e-07	6.90094	9.88676	10.0769
C15orf48	-0.915793	8.27306	8.31936e-05	0.0001886	0.329587	8.76087	7.84507
C15orf5	0.00991033	0.308637	0.827443	0.871148	-7.38979	0.303358	0.313268
C15orf50	-0.0281496	0.0733219	0.227342	0.288819	-6.6847	0.0883161	0.0601665
C15orf51	-0.336001	0.872953	0.000414733	0.000852043	-1.18035	1.05193	0.715928
C15orf52	0.344386	8.59816	0.0396125	0.0599252	-5.29597	8.41471	8.7591
C15orf53	-0.392391	0.535728	2.02408e-08	6.84246e-08	8.32288	0.74474	0.352349
C15orf54	-0.24	0.880165	0.00107054	0.0020744	-2.06204	1.008	0.768005
C15orf55	-0.616948	2.08972	3.41226e-05	8.12406e-05	1.17405	2.41834	1.8014
C15orf56	0.688232	3.20691	2.15363e-09	8.02577e-09	10.5017	2.84031	3.52854
C15orf57	0.35163	8.45753	1.05047e-13	6.14772e-13	20.2196	8.27023	8.62186
C15orf58	0.644453	5.40573	1.10737e-19	1.2369e-18	33.7813	5.06245	5.7069
C15orf59	-0.643645	3.76247	0.000788802	0.00155862	-1.77902	4.10531	3.46167
C15orf60	0.12664	0.233307	0.00479964	0.00847116	-3.43618	0.165851	0.292491
C15orf61	0.0904771	6.98693	0.106717	0.14703	-6.11222	6.93874	7.02922
C15orf62	0.134334	5.42284	0.29498	0.363458	-6.86507	5.35129	5.48562
C15orf63	0.0229743	9.97995	0.686905	0.746817	-7.33231	9.96771	9.99068
C16orf11	-0.0211211	0.267222	0.741719	0.795965	-7.35923	0.278472	0.257351
C16orf13	0.562627	9.78631	5.55607e-14	3.34799e-13	20.8454	9.48662	10.0492
C16orf3	0.498965	1.56552	1.12553e-07	3.53321e-07	6.65992	1.29974	1.7987
C16orf42	-0.0584805	10.1295	0.262701	0.328036	-6.7862	10.1606	10.1021
C16orf45	0.185679	7.34738	0.208337	0.267272	-6.62193	7.24848	7.43416
C16orf46	0.276318	5.20807	9.95825e-05	0.000223802	0.159732	5.06089	5.3372
C16orf48	0.504647	8.58123	3.91565e-07	1.1585e-06	5.45518	8.31243	8.81707
C16orf5	-0.692987	7.87123	4.78533e-06	1.2563e-05	3.04818	8.24035	7.54737
C16orf52	0.136856	7.85427	0.00896823	0.0151912	-3.9984	7.78137	7.91823
C16orf53	0.238361	10.1985	9.40655e-05	0.000211936	0.213549	10.0715	10.3098
C16orf54	-0.852582	4.93175	1.13422e-05	2.85642e-05	2.22295	5.38589	4.53331
C16orf55	-0.166092	7.13366	0.0183357	0.0294525	-4.63117	7.22213	7.05604
C16orf57	-0.0532548	10.5986	0.306859	0.376019	-6.89138	10.627	10.5738
C16orf58	0.28286	10.9843	7.11828e-09	2.51529e-08	9.33821	10.8337	11.1165
C16orf59	-0.316976	7.49218	0.000782816	0.00154769	-1.77194	7.66102	7.34405
C16orf61	-0.17735	9.04976	0.00128016	0.00245418	-2.22731	9.14423	8.96688
C16orf62	-0.130193	9.61561	0.141731	0.189608	-6.33381	9.68496	9.55476
C16orf63	-0.18514	9.27947	0.000482923	0.00098328	-1.32244	9.37809	9.19295
C16orf68	0.11195	7.62887	0.0703883	0.100976	-5.77628	7.56924	7.68119
C16orf7	0.0898074	9.02877	0.223123	0.284058	-6.67133	8.98094	9.07074
C16orf70	-0.0622195	8.95204	0.196346	0.253569	-6.57872	8.98518	8.92296
C16orf71	0.177681	2.88251	0.0585989	0.0855035	-5.62492	2.78787	2.96555
C16orf72	-0.131174	9.92713	0.0207288	0.0330353	-4.73835	9.997	9.86583
C16orf73	0.128287	0.727128	0.351431	0.42259	-6.97933	0.658795	0.787081
C16orf74	0.941915	8.4932	2.53553e-08	8.49036e-08	8.10423	7.99148	8.93339
C16orf75	-0.0186681	8.91101	0.848626	0.889787	-7.39533	8.92096	8.90229
C16orf78	0.000571962	0.00900251	0.946892	0.972082	-7.41134	0.00869785	0.00926981
C16orf79	1.06858	5.37888	6.51557e-18	6.05544e-17	29.7591	4.80969	5.87827
C16orf80	-0.0818667	9.32771	0.0714926	0.102396	-5.78904	9.37132	9.28945
C16orf81	0.211561	0.469772	0.00324125	0.00586539	-3.07964	0.357082	0.568642
C16orf82	-0.0283992	0.10157	0.397601	0.469232	-7.0557	0.116697	0.0882981
C16orf86	0.0315805	5.22442	0.761255	0.812886	-7.36739	5.2076	5.23918
C16orf87	0.321184	7.43022	8.01911e-05	0.000182277	0.364331	7.25914	7.58032
C16orf88	0.198519	8.87342	0.000232017	0.000493249	-0.63651	8.76768	8.9662
C16orf89	0.310829	2.79042	0.136015	0.182724	-6.3021	2.62486	2.93568
C16orf90	-0.0339882	0.170369	0.487053	0.558583	-7.17199	0.188473	0.154485
C16orf91	-0.145876	7.90233	0.00804533	0.0137368	-3.90128	7.98003	7.83416
C16orf92	-0.0790248	0.142543	0.0750471	0.107009	-5.82874	0.184637	0.105612
C16orf93	0.769767	6.20544	8.38778e-15	5.51927e-14	22.7046	5.79542	6.56518
C17orf100	0.665205	6.06394	2.75366e-17	2.39241e-16	28.3376	5.70961	6.37481
C17orf101	0.0238927	8.83509	0.687718	0.747409	-7.33275	8.82236	8.84625
C17orf102	0.0440891	0.142116	0.276792	0.343674	-6.82205	0.118631	0.16272
C17orf103	0.0939825	7.90961	0.315773	0.385377	-6.91027	7.85955	7.95353
C17orf104	0.01152	3.42675	0.919261	0.949715	-7.40842	3.42061	3.43213
C17orf105	-0.019204	0.0285611	0.151634	0.201323	-6.38549	0.0387903	0.0195863
C17orf106	0.450831	9.00726	2.14924e-12	1.09624e-11	17.2568	8.76712	9.21795
C17orf107	-0.158781	5.27898	0.127912	0.173095	-6.2545	5.36356	5.20478
C17orf108	1.04791	6.8373	2.82586e-24	5.07123e-23	44.2383	6.27912	7.32703
C17orf28	3.00027	9.8893	7.88092e-58	5.39317e-55	120.899	8.29117	11.2914
C17orf37	0.600281	10.3853	1.0748e-11	5.10424e-11	15.6794	10.0656	10.6659
C17orf39	-0.237475	8.11095	9.84738e-06	2.49619e-05	2.35791	8.23745	7.99997
C17orf42	0.191726	7.73943	0.000196936	0.000423095	-0.482562	7.6373	7.82903
C17orf44	0.856413	5.79189	5.34711e-21	6.83113e-20	36.7755	5.33571	6.19212
C17orf46	0.609989	1.89326	7.28052e-09	2.56952e-08	9.3163	1.56835	2.17833
C17orf47	0.764631	1.83013	7.78542e-13	4.15479e-12	18.2529	1.42284	2.18747
C17orf48	-0.0980778	6.82246	0.114835	0.157191	-6.17012	6.8747	6.77662
C17orf49	-0.117793	10.514	0.0507551	0.0750722	-5.50503	10.5767	10.4589
C17orf50	1.28592	1.71202	1.51629e-25	3.14438e-24	47.1339	1.02705	2.31298
C17orf51	-0.879626	6.77969	2.62889e-12	1.32542e-11	17.0593	7.24824	6.36861
C17orf53	-0.384524	7.48287	2.59873e-05	6.2708e-05	1.43291	7.68769	7.30317
C17orf54	-0.0342396	0.0869887	0.214528	0.27446	-6.6431	0.105227	0.0709873
C17orf55	1.39522	4.42406	5.61434e-09	2.00421e-08	9.56904	3.68088	5.0761
C17orf56	0.469656	9.31404	6.46227e-15	4.30469e-14	22.9611	9.06387	9.53353
C17orf57	1.14953	4.702	1.31871e-20	1.61824e-19	35.8834	4.08969	5.23921
C17orf58	0.514835	8.05872	6.2316e-15	4.15777e-14	22.9969	7.78449	8.29933
C17orf59	0.114901	8.14299	0.0418483	0.0630103	-5.34251	8.08178	8.19668
C17orf60	-1.31615	3.77173	2.31782e-15	1.6285e-14	23.9702	4.47279	3.15664
C17orf61	0.320842	9.16271	1.33866e-05	3.33933e-05	2.0648	8.99181	9.31265
C17orf62	0.168292	10.9101	0.00213648	0.00397193	-2.6986	10.8205	10.9888
C17orf63	0.433647	9.73247	1.84935e-13	1.05758e-12	19.664	9.50148	9.93513
[truncated: 18,242 more rows]

## Sheet: Supplementary TableS2
Table S2. Related to Figure 2. Results of GSEA using gene sets of metabolic pathways comparing the MRS1 group versus MRS2 group in the TCGA cohort.
Description	setSize	NES	pvalue	change
Steroid_hormone_biosynthesis	58	2.2622	5.35817e-08	Up-regulated in MRS2
Pentose_and_glucuronate_interconversions	30	2.18103	8.68798e-07	Up-regulated in MRS2
Retinol_metabolism	64	2.11784	1.23189e-06	Up-regulated in MRS2
Metabolism_of_xenobiotics_by_cytochrome_P450	37	2.15893	4.38516e-06	Up-regulated in MRS2
Ascorbate_and_aldarate_metabolism	28	2.06179	1.98046e-05	Up-regulated in MRS2
Drug_metabolism_other_enzymes	76	1.87694	3.27578e-05	Up-regulated in MRS2
Porphyrin_and_chlorophyll_metabolism	40	1.94859	0.000144179	Up-regulated in MRS2
Arachidonic_acid_metabolism	57	1.82163	0.000279367	Up-regulated in MRS2
Fatty_acid_degradation	41	1.83599	0.000624665	Up-regulated in MRS2
Glutathione_metabolism	57	1.71721	0.00128832	Up-regulated in MRS2
Linoleic_acid_metabolism	26	1.81458	0.00130552	Up-regulated in MRS2
Butanoate_metabolism	27	1.77094	0.00208862	Up-regulated in MRS2
Tyrosine_metabolism	36	1.72966	0.00449269	Up-regulated in MRS2
Neomycin_kanamycin_and_gentamicin_biosynthesis	5	-1.57405	0.00722353	Up-regulated in MRS1
alpha-Linolenic_acid_metabolism	22	1.6054	0.0197919	Up-regulated in MRS2
Terpenoid_backbone_biosynthesis	22	1.60348	0.0201036	Up-regulated in MRS2
Glycosaminoglycan_biosynthesis_chondroitin_sulfate_dermatan_sulfate	20	-1.55706	0.0225416	Up-regulated in MRS1
Propanoate_metabolism	31	1.49555	0.0442006	Up-regulated in MRS2
Valine_leucine_and_isoleucine_degradation	47	1.38916	0.0529661	Not signigicant
Glycerophospholipid_metabolism	84	1.32681	0.058296	Not signigicant
Nicotinate_and_nicotinamide_metabolism	30	-1.4247	0.0583804	Not signigicant
Riboflavin_metabolism	8	-1.42848	0.0623819	Not signigicant
Ether_lipid_metabolism	40	1.37029	0.0643777	Not signigicant
Pyrimidine_metabolism	50	-1.36503	0.0674157	Not signigicant
Folate_biosynthesis	24	1.42817	0.0691145	Not signigicant
Glycine_serine_and_threonine_metabolism	39	1.34538	0.0744681	Not signigicant
Glycosylphosphatidylinositol-anchor_biosynthesis	26	1.38473	0.0835118	Not signigicant
Glycosphingolipid_biosynthesis_lacto_and_neolacto_series	27	1.36242	0.0889831	Not signigicant
Fatty_acid_biosynthesis	17	1.43323	0.0911111	Not signigicant
Pyruvate_metabolism	46	1.26584	0.112971	Not signigicant
Drug_metabolism_cytochrome_P450	1	1.24623	0.120083	Not signigicant
Amino_sugar_and_nucleotide_sugar_metabolism	47	-1.25987	0.133962	Not signigicant
Inositol_phosphate_metabolism	73	1.22943	0.144144	Not signigicant
Phenylalanine_metabolism	17	1.31796	0.146667	Not signigicant
Pantothenate_and_CoA_biosynthesis	21	-1.2658	0.170172	Not signigicant
beta-Alanine_metabolism	31	1.20835	0.178112	Not signigicant
Taurine_and_hypotaurine_metabolism	11	1.27519	0.181208	Not signigicant
Sulfur_metabolism	8	1.31494	0.181818	Not signigicant
Lipoic_acid_metabolism	4	1.30341	0.184035	Not signigicant
Glycosphingolipid_biosynthesis_globo_and_isoglobo_series	14	1.25464	0.196468	Not signigicant
Starch_and_sucrose_metabolism	32	-1.18176	0.218216	Not signigicant
Glycolysis_Gluconeogenesis	64	1.1596	0.231263	Not signigicant
Oxidative_phosphorylation	105	1.10509	0.236607	Not signigicant
Vitamin_B6_metabolism	6	-1.17727	0.269017	Not signigicant
Mannose_type_O-glycan_biosynthesis	16	1.14226	0.273523	Not signigicant
Alanine_aspartate_and_glutamate_metabolism	35	1.11289	0.294737	Not signigicant
Selenocompound_metabolism	13	-1.14	0.316176	Not signigicant
D-Amino_acid_metabolism?Reorganized!	5	1.15679	0.32321	Not signigicant
Galactose_metabolism	29	-1.06894	0.35206	Not signigicant
Various_types_of_N-glycan_biosynthesis	37	1.05058	0.362105	Not signigicant
Arginine_biosynthesis	21	1.04176	0.398747	Not signigicant
Biotin_metabolism	3	1.09024	0.414847	Not signigicant
Steroid_biosynthesis	18	1.02154	0.416667	Not signigicant
Other_types_of_O-glycan_biosynthesis	35	-1.01407	0.421252	Not signigicant
Glycosaminoglycan_biosynthesis_heparan_sulfate_heparin	24	1.00815	0.423326	Not signigicant
Glycosaminoglycan_degradation	19	-1.02464	0.429924	Not signigicant
Other_glycan_degradation	17	1.00989	0.431111	Not signigicant
Glyoxylate_and_dicarboxylate_metabolism	28	1.0107	0.43469	Not signigicant
Tryptophan_metabolism	39	-0.9933	0.462406	Not signigicant
Cysteine_and_methionine_metabolism	47	1.00348	0.466102	Not signigicant
Glycerolipid_metabolism	53	0.984582	0.476293	Not signigicant
Caffeine_metabolism	6	0.988413	0.514039	Not signigicant
Glycosphingolipid_biosynthesis_ganglio_series	15	-0.971698	0.515371	Not signigicant
One_carbon_pool_by_folate	18	-0.943658	0.533708	Not signigicant
Histidine_metabolism	20	0.933685	0.534304	Not signigicant
Valine_leucine_and_isoleucine_biosynthesis	4	-0.973905	0.546279	Not signigicant
CHOLESTEROL_BIOSYNTHESIS	22	0.913225	0.583333	Not signigicant
Nitrogen_metabolism	17	0.887439	0.606667	Not signigicant
Sphingolipid_metabolism	40	0.923	0.611588	Not signigicant
Thiamine_metabolism	11	-0.862597	0.659459	Not signigicant
Phosphonate_and_phosphinate_metabolism	5	0.805293	0.683297	Not signigicant
Purine_metabolism	111	-0.90598	0.688969	Not signigicant
Pentose_phosphate_pathway	28	0.836106	0.723769	Not signigicant
Glycosaminoglycan_biosynthesis_keratan_sulfate	14	-0.799966	0.734062	Not signigicant
Fatty_acid_elongation	23	-0.790355	0.752311	Not signigicant
Fructose_and_mannose_metabolism	29	0.819936	0.754274	Not signigicant
Phenylalanine_tyrosine_and_tryptophan_biosynthesis	6	0.733023	0.777538	Not signigicant
Primary_bile_acid_biosynthesis	17	-0.770971	0.782609	Not signigicant
Lysine_degradation	48	-0.814552	0.782772	Not signigicant
Biosynthesis_of_unsaturated_fatty_acids	23	-0.752189	0.815157	Not signigicant
N-Glycan_biosynthesis	49	0.80199	0.821429	Not signigicant
Mucin_type_O-glycan_biosynthesis	30	-0.769197	0.834275	Not signigicant
Arginine_and_proline_metabolism	34	-0.718756	0.886973	Not signigicant
Ubiquinone_and_other_terpenoid-quinone_biosynthesis	11	0.553714	0.964206	Not signigicant
TCA_cycle	30	0.535736	0.993631	Not signigicant

## Sheet: Supplementary TableS3
Supplementary TableS3. The results of differentially expression analysis performed by R package "limma" in GSE13057.
Gene	logFC	AveExpr	t	P.Value	adj.P.Val	B	MRS1.mean	MRS2.mean
15E1.2	-0.211956	8.09745	-3.5505	0.000501527	0.00311551	-0.78256	8.22206	8.0101
2'-PDE	-0.297486	8.56188	-3.37832	0.000910408	0.00516627	-1.33485	8.73676	8.43928
76P	0.14941	9.27739	1.58868	0.114051	0.234585	-5.57338	9.18956	9.33897
7A5	-0.0430139	7.27824	-0.796684	0.426782	0.592763	-6.50357	7.30353	7.26052
A1BG	-0.01906	7.00703	-1.18897	0.236165	0.396443	-6.11874	7.01824	6.99918
A2BP1	0.0097074	7.11703	0.787331	0.43222	0.597699	-6.5109	7.11132	7.12103
A2M	-0.250649	12.1021	-1.35128	0.17846	0.325701	-5.91579	12.2494	11.9988
A2ML1	-0.502633	7.96642	-4.40924	1.86635e-05	0.000181882	2.31095	8.26191	7.75928
A3GALT2	0.127256	8.53158	1.34392	0.180823	0.328852	-5.92553	8.45676	8.58402
A4GALT	0.670726	8.99739	5.08859	9.75386e-07	1.35014e-05	5.12617	8.60309	9.27381
A4GNT	0.0924015	7.65491	2.28539	0.0235658	0.071335	-4.26272	7.60059	7.69299
AAA1	0.064812	7.25545	3.45457	0.000701028	0.00414292	-1.09317	7.21735	7.28216
AAAS	0.356249	9.19267	4.46142	1.50335e-05	0.000150828	2.51623	8.98324	9.33948
AACS	0.0887644	9.19321	1.44642	0.14996	0.287108	-5.78503	9.14103	9.22979
AACSL	0.0229791	7.6663	0.580773	0.562188	0.708015	-6.65098	7.65279	7.67577
AADAC	-0.411149	7.628	-3.56999	0.000468146	0.00294777	-0.718555	7.86971	7.45856
AADACL1	-0.557932	9.16612	-5.63988	7.26056e-08	1.36626e-06	7.62301	9.49412	8.93619
AADACL2	-0.118883	7.09879	-3.60352	0.000415564	0.00265244	-0.607747	7.16868	7.04979
AADACL4	0.0550591	7.60752	0.823332	0.41151	0.578507	-6.48219	7.57515	7.63021
AADAT	0.603166	9.434	6.07773	8.20496e-09	2.02194e-07	9.72796	9.07941	9.68258
AAK1	-0.117536	7.4837	-1.53439	0.126853	0.253841	-5.65642	7.55279	7.43526
AAMP	-0.0618163	10.2504	-0.839233	0.402556	0.570167	-6.4691	10.2868	10.2249
AANAT	0.017688	6.88055	0.901866	0.368446	0.537189	-6.41514	6.87015	6.88784
AARS	-0.231601	12.4968	-2.66628	0.00843472	0.0318316	-3.35934	12.6329	12.4013
AARS2	0.301063	10.3286	3.17692	0.00177777	0.00902282	-1.95046	10.1516	10.4527
AARSD1	0.295264	10.8977	3.28366	0.00125171	0.00674556	-1.62833	10.7241	11.0194
AASDH	0.130376	9.41194	1.53498	0.12671	0.253688	-5.65555	9.33529	9.46567
AASDHPPT	-0.188731	8.23067	-1.96165	0.0514905	0.129179	-4.92773	8.34162	8.15289
AASS	0.482439	8.53994	4.69349	5.62354e-06	6.30742e-05	3.45173	8.25632	8.73876
AATF	-0.179683	10.6495	-2.26204	0.0250032	0.0746391	-4.31388	10.7551	10.5755
AATK	0.0877433	8.0193	1.78966	0.075347	0.172218	-5.24167	7.96772	8.05546
ABAT	0.484195	8.24303	6.43995	1.25805e-09	3.82229e-08	11.5435	7.95838	8.44258
ABBA-1	0.0111795	6.99745	0.659918	0.510229	0.665704	-6.60228	6.99088	7.00206
ABC1	0.120432	9.49418	1.44186	0.151243	0.288874	-5.7915	9.42338	9.54381
ABCA1	0.292562	11.8217	2.50745	0.0131297	0.0452369	-3.7517	11.6497	11.9423
ABCA10	0.10703	7.4663	1.63063	0.104881	0.220443	-5.5073	7.40338	7.51041
ABCA11	0.134081	7.62	2.43632	0.0159037	0.0523827	-3.92019	7.54118	7.67526
ABCA12	0.148504	8.54127	1.95313	0.0524999	0.131108	-4.94392	8.45397	8.60247
ABCA13	-0.245582	7.31533	-2.3669	0.0191	0.0603838	-4.08027	7.45971	7.21412
ABCA2	0.290544	8.18036	3.33929	0.00103895	0.00576388	-1.45672	8.00956	8.3001
ABCA3	-0.493977	8.77945	-4.13048	5.74619e-05	0.000483884	1.247	9.06985	8.57588
ABCA4	-0.43679	7.29248	-3.47263	0.000658551	0.00393677	-1.03527	7.54926	7.11247
ABCA5	0.259057	7.732	3.83163	0.000180803	0.00130334	0.169301	7.57971	7.83876
ABCA6	0.663388	8.28073	3.46122	0.00068511	0.00406575	-1.0719	7.89074	8.55412
ABCA7	0.341604	8.36994	2.84676	0.00497927	0.02087	-2.88679	8.16912	8.51072
ABCA8	-0.201722	8.182	-1.34355	0.180944	0.329016	-5.92603	8.30059	8.09887
ABCA9	0.266783	7.93242	3.45466	0.000700822	0.00414285	-1.0929	7.77559	8.04237
ABCB1	-0.0202577	7.59309	-0.286526	0.774836	0.863006	-6.77769	7.605	7.58474
ABCB10	-0.46839	8.80788	-4.91797	2.10304e-06	2.6457e-05	4.39073	9.08324	8.61485
ABCB11	-0.0154078	7.03903	-0.796732	0.426755	0.592743	-6.50353	7.04809	7.03268
ABCB4	-0.0800834	7.2063	-2.07224	0.0398028	0.10638	-4.71137	7.25338	7.1733
ABCB5	0.00324742	7.03691	0.245759	0.806175	0.883626	-6.78847	7.035	7.03825
ABCB6	0.737953	10.0341	6.34415	2.07815e-09	5.95283e-08	11.0571	9.60029	10.3382
ABCB7	0.427247	10.6218	3.42183	0.000784708	0.0045626	-1.19753	10.3706	10.7978
ABCB8	0.215344	8.12527	3.53618	0.000527463	0.00325477	-0.829388	7.99868	8.21402
ABCB9	-0.0324181	7.42903	-0.878542	0.380931	0.549473	-6.43569	7.44809	7.41567
ABCC1	-0.0822195	8.15461	-1.13412	0.258391	0.422005	-6.18156	8.20294	8.12072
ABCC10	0.445103	9.60667	5.72705	4.74114e-08	9.39148e-07	8.03387	9.345	9.7901
ABCC11	0.129037	7.65218	3.03357	0.00280917	0.0130981	-2.36827	7.57632	7.70536
ABCC12	-0.0246938	6.91842	-1.38171	0.168933	0.313247	-5.87491	6.93294	6.90825
ABCC13	0.0365024	7.10661	1.27169	0.205277	0.359763	-6.01848	7.08515	7.12165
ABCC2	-0.0347756	7.21691	-1.36494	0.174135	0.320202	-5.89755	7.23735	7.20258
ABCC3	1.59146	11.2569	9.6757	8.21611e-18	2.31297e-15	29.9151	10.3213	11.9128
ABCC4	0.858018	9.64897	4.83017	3.10127e-06	3.73568e-05	4.01955	9.14456	10.0026
ABCC5	1.00242	11.0512	7.91153	3.52769e-13	2.82822e-11	19.4978	10.4619	11.4643
ABCC6	-0.00896149	7.06988	-0.707937	0.479986	0.639355	-6.56972	7.07515	7.06619
ABCC8	-0.180741	7.16036	-1.99686	0.0474891	0.121631	-4.86007	7.26662	7.08588
ABCC9	-0.0331519	7.16036	-1.57476	0.117231	0.239436	-5.59494	7.17985	7.1467
ABCD1	0.208854	8.63455	1.91573	0.057133	0.139611	-5.01424	8.51176	8.72062
ABCD2	0.0433202	7.00988	2.33282	0.0208677	0.064896	-4.15729	6.98441	7.02773
ABCD3	-0.407291	9.46012	-3.72984	0.000263336	0.00179826	-0.182416	9.69956	9.29227
ABCD4	0.234278	7.70273	8.19699	6.6177e-14	6.63471e-12	21.1299	7.565	7.79928
ABCE1	-0.281775	10.1889	-3.04415	0.00271733	0.0127439	-2.33801	10.3546	10.0728
ABCF1	-0.195006	12.3262	-2.52915	0.0123742	0.0431512	-3.69941	12.4409	12.2459
ABCF2	-0.181812	8.66297	-2.79259	0.00584845	0.0237792	-3.03158	8.76985	8.58804
ABCF3	0.211474	9.06491	2.76094	0.00641804	0.0256631	-3.115	8.94059	9.15206
ABCG1	0.771008	9.21782	9.62925	1.09717e-17	2.96707e-15	29.6324	8.76456	9.53557
ABCG2	0.0331701	6.962	0.744162	0.457839	0.620185	-6.54365	6.9425	6.97567
ABCG4	-0.0377896	6.94867	-1.68429	0.094022	0.203088	-5.42034	6.97088	6.93309
ABCG5	0.0629321	7.13788	1.21789	0.225007	0.383467	-6.08444	7.10088	7.16381
ABCG8	-0.0693435	6.98497	-2.52584	0.0124868	0.0434441	-3.7074	7.02574	6.95639
ABHD1	-0.143091	7.37691	-2.44498	0.0155402	0.0515206	-3.89991	7.46103	7.31794
ABHD10	0.074151	9.87212	0.975369	0.330809	0.499853	-6.34691	9.82853	9.90268
ABHD11	0.0507868	7.96412	0.664331	0.507408	0.66343	-6.59938	7.93426	7.98505
ABHD12	0.198454	11.3867	1.42702	0.155467	0.294712	-5.81239	11.27	11.4685
ABHD13	0.0906246	7.48739	2.85531	0.00485339	0.0204635	-2.8637	7.43412	7.52474
ABHD14A	0.299759	10.1925	3.63122	0.000376371	0.00243964	-0.515528	10.0163	10.3161
ABHD14B	0.863448	10.7485	8.267	4.37411e-14	4.56477e-12	21.5339	10.2409	11.1043
ABHD2	-0.0606853	7.86903	-0.903618	0.367518	0.536282	-6.41358	7.90471	7.84402
ABHD3	-0.353918	8.60194	-3.13328	0.00204691	0.0101389	-2.07948	8.81	8.45608
ABHD4	-0.329694	8.64412	-3.96206	0.00011048	0.000854371	0.63145	8.83794	8.50825
ABHD5	-0.360964	9.21309	-3.10611	0.002233	0.0108994	-2.15899	9.42529	9.06433
ABHD6	-0.0636765	8.72624	-0.830149	0.407657	0.575049	-6.47661	8.76368	8.7
ABHD7	-0.630133	8.30897	-5.2507	4.62621e-07	7.0159e-06	5.84162	8.67941	8.04928
ABHD8	-0.326087	9.89521	-2.9909	0.00320923	0.0146359	-2.48932	10.0869	9.76082
ABHD9	0.297235	8.85709	1.77227	0.0782002	0.177162	-5.27188	8.68235	8.97959
ABI1	-0.0613736	9.26127	-0.830355	0.407541	0.574942	-6.47644	9.29735	9.23598
ABI2	-0.19891	8.41321	-3.10437	0.00224538	0.0109447	-2.16404	8.53015	8.33124
ABI3	-0.0297923	8.12352	-0.43248	0.665959	0.78652	-6.72556	8.14103	8.11124
ABI3BP	-0.58127	8.01564	-3.89075	0.000144843	0.00107963	0.377174	8.35735	7.77608
ABL1	-0.227498	9.65479	-2.54973	0.0116937	0.0412591	-3.64943	9.78853	9.56103
ABL2	-0.262868	7.43782	-4.29991	2.91912e-05	0.000268998	1.88706	7.59235	7.32948
ABLIM1	0.741759	10.8602	6.41663	1.42213e-09	4.26027e-08	11.4247	10.4241	11.1659
ABLIM2	-0.438872	7.45788	-5.47906	1.57666e-07	2.71345e-06	6.87626	7.71588	7.27701
ABLIM3	0.273015	9.078	1.94217	0.053824	0.133468	-4.96467	8.9175	9.19052
ABO	0.18188	7.23339	4.24241	3.68149e-05	0.000328222	1.66752	7.12647	7.30835
ABP1	0.0339039	8.03067	0.240607	0.810159	0.88628	-6.78972	8.01074	8.04464
ABR	0.538163	10.5287	5.85022	2.57884e-08	5.4977e-07	8.62145	10.2124	10.7505
ABRA	0.0363872	7.1483	1.43037	0.154507	0.293407	-5.8077	7.12691	7.1633
ABT1	-0.0248863	7.24758	-0.868539	0.386364	0.554582	-6.44433	7.26221	7.23732
ABTB1	0.329636	10.0267	2.91384	0.00406683	0.0177729	-2.704	9.83294	10.1626
ABTB2	-0.171678	7.54952	-2.29838	0.0227984	0.0694759	-4.23406	7.65044	7.47876
ACAA1	0.505696	11.5948	4.66344	6.39962e-06	7.09378e-05	3.32854	11.2975	11.8032
ACAA2	-1.15986	9.26388	-8.86653	1.19757e-15	1.84447e-13	25.0466	9.94574	8.78588
ACACA	-0.252418	10.0797	-3.82004	0.000188784	0.00135329	0.12885	10.2281	9.97567
ACACB	0.38183	10.047	2.02071	0.0449309	0.116533	-4.81358	9.8225	10.2043
ACAD10	0.555907	9.92739	5.36307	2.7339e-07	4.41884e-06	6.3469	9.60059	10.1565
ACAD11	0.311098	10.6982	2.7671	0.00630329	0.0253149	-3.09882	10.5153	10.8264
ACAD8	0.20993	8.84606	1.49779	0.136104	0.267606	-5.71084	8.72265	8.93258
ACAD9	-0.00456337	10.7388	-0.0536512	0.957278	0.975681	-6.81706	10.7415	10.7369
ACADL	-0.0697119	7.18461	-1.05916	0.291077	0.458579	-6.2627	7.22559	7.15588
ACADM	-0.329089	9.70521	-2.18729	0.0301316	0.0858834	-4.47434	9.89868	9.56959
ACADS	0.00351728	8.6303	0.0429713	0.965777	0.980867	-6.81757	8.62824	8.63175
ACADSB	0.0463705	7.60285	0.683241	0.495416	0.653157	-6.58675	7.57559	7.62196
ACADVL	0.504688	13.8896	4.3092	2.81114e-05	0.000260402	1.92275	13.5929	14.0976
ACAN	0.00849454	7.20279	0.579928	0.562756	0.708471	-6.65147	7.19779	7.20629
ACAT1	-1.12955	10.1807	-9.19839	1.57642e-16	3.08812e-14	27.0276	10.8447	9.71515
ACAT2	-0.830623	10.1086	-6.85697	1.34982e-10	5.23357e-09	13.7094	10.5969	9.76629
ACBD3	-0.300954	11.2156	-3.55344	0.000496355	0.00309287	-0.772929	11.3925	11.0915
ACBD4	0.528176	8.46212	6.96266	7.57778e-11	3.18619e-09	14.2703	8.15162	8.67979
ACBD5	-0.251815	7.39976	-4.10334	6.3931e-05	0.000531725	1.14639	7.54779	7.29598
ACBD6	-0.238432	9.48424	-3.64967	0.000352244	0.00230505	-0.453807	9.62441	9.38598
ACBD7	-0.180102	7.48515	-3.45803	0.000692705	0.00410343	-1.08211	7.59103	7.41093
ACCN2	-0.454043	7.49764	-6.53359	7.67142e-10	2.47236e-08	12.023	7.76456	7.31052
ACCN3	-0.150258	7.22667	-4.23656	3.76891e-05	0.000335128	1.64533	7.315	7.16474
ACCN4	0.176386	9.17958	1.9054	0.058471	0.142104	-5.03343	9.07588	9.25227
ACCN5	-0.0223363	7.02055	-0.983795	0.32666	0.495858	-6.33876	7.03368	7.01134
ACD	-0.109513	9.31606	-1.76597	0.0792543	0.178965	-5.28274	9.38044	9.27093
ACE	-0.0261098	7.00612	-1.85523	0.0653521	0.154656	-5.12524	7.02147	6.99536
ACE2	-0.00906307	8.03085	-0.118563	0.905766	0.945607	-6.8115	8.03618	8.02711
ACF	-0.136962	7.26242	-1.72959	0.0855775	0.189608	-5.3448	7.34294	7.20598
ACHE	-0.0157277	7.20164	-0.7963	0.427005	0.592974	-6.50387	7.21088	7.19515
ACIN1	0.476146	11.2032	4.77247	3.99279e-06	4.67632e-05	3.77833	10.9232	11.3994
ACLY	-0.589043	11.3533	-5.84718	2.61809e-08	5.57297e-07	8.60687	11.6996	11.1105
ACMSD	-0.000430564	6.93739	-0.0191575	0.984739	0.991644	-6.81831	6.93765	6.93722
ACN9	-0.687353	8.58327	-6.26035	3.21259e-09	8.81058e-08	10.6353	8.98735	8.3
ACO1	-0.268449	11.3553	-2.41954	0.0166293	0.0542223	-3.95928	11.5131	11.2446
ACO2	0.12349	9.8623	1.27881	0.202763	0.356669	-6.00954	9.78971	9.9132
ACOT1	-0.495529	8.36442	-4.94131	1.89516e-06	2.42079e-05	4.49026	8.65574	8.16021
ACOT11	1.10179	10.3714	8.63758	4.78209e-15	6.55748e-13	23.6944	9.72368	10.8255
ACOT12	-0.0116404	7.28933	-0.570317	0.56924	0.714053	-6.65695	7.29618	7.28454
ACOT2	-0.385012	7.66042	-4.831	3.0899e-06	3.72303e-05	4.02306	7.88676	7.50175
ACOT4	-0.105403	9.00921	-0.78714	0.432332	0.597775	-6.51105	9.07118	8.96577
ACOT7	-0.562271	9.33739	-5.15647	7.15073e-07	1.02485e-05	5.42377	9.66794	9.10567
ACOT8	-0.426386	8.46345	-4.2978	2.94419e-05	0.00027078	1.87897	8.71412	8.28773
ACOT9	-0.430065	8.98291	-4.7558	4.29346e-06	4.97576e-05	3.70906	9.23574	8.80567
ACOX1	-0.228567	9.10842	-1.84315	0.0671063	0.157865	-5.147	9.24279	9.01423
ACOX2	-0.53534	7.9397	-3.0435	0.00272294	0.0127576	-2.33989	8.25441	7.71907
ACOX3	-0.0408005	10.5325	-0.343356	0.731769	0.834096	-6.7599	10.5565	10.5157
ACOXL	0.691448	8.53958	6.43064	1.32117e-09	3.99442e-08	11.496	8.13309	8.82454
ACP1	-0.57983	10.1244	-4.92397	2.04755e-06	2.5866e-05	4.4163	10.4653	9.88546
ACP2	0.0390388	9.3803	0.478519	0.632916	0.762516	-6.70474	9.35735	9.39639
ACP5	-0.429475	8.3637	-4.30313	2.8812e-05	0.000265801	1.89944	8.61618	8.1867
ACP6	0.675667	10.8452	5.69426	5.56802e-08	1.0793e-06	7.87885	10.4479	11.1236
ACPL2	-0.0970619	8.97794	-0.773638	0.440255	0.604639	-6.52149	9.035	8.93794
ACPP	-0.433958	7.93709	-2.22502	0.0274395	0.0799197	-4.394	8.19221	7.75825
ACPT	-0.0463842	7.06788	-1.78455	0.0761765	0.173629	-5.25058	7.09515	7.04876
ACR	-0.0419982	7.09855	-2.35877	0.0195093	0.0614175	-4.09874	7.12324	7.08124
ACRBP	0.00592632	7.45745	0.0784469	0.937568	0.964057	-6.81543	7.45397	7.4599
ACRC	0.300499	8.07533	3.88987	0.000145324	0.00108284	0.374063	7.89868	8.19918
ACRV1	-0.231518	7.18345	-4.55678	1.00789e-05	0.000106473	2.89619	7.31956	7.08804
ACSBG1	0.883119	8.65667	3.71512	0.000277878	0.00188154	-0.232611	8.1375	9.02062
ACSBG2	-0.0612204	7.00533	-2.58379	0.0106407	0.0383781	-3.56588	7.04132	6.9801
ACSL1	-0.310529	10.9582	-2.09942	0.0373058	0.101144	-4.65647	11.1407	10.8302
ACSL3	-0.0386492	8.37448	-0.529728	0.597015	0.735037	-6.67911	8.39721	8.35856
ACSL4	-0.451825	8.23997	-6.26693	3.10487e-09	8.57045e-08	10.6683	8.50559	8.05376
ACSL5	1.17322	10.9841	7.68781	1.28675e-12	8.75178e-11	18.2366	10.2944	11.4676
ACSL6	-0.0270224	7.03588	-1.7621	0.0799083	0.180098	-5.2894	7.05176	7.02474
ACSM1	0.173834	7.50558	5.96749	1.43373e-08	3.29619e-07	9.18845	7.40338	7.57722
ACSM2	0.0197711	7.09618	1.23145	0.219911	0.377476	-6.06808	7.08456	7.10433
ACSM3	0.10151	8.36497	0.766783	0.444309	0.608154	-6.52672	8.30529	8.4068
ACSS1	-0.0686189	10.0675	-0.545083	0.586434	0.727307	-6.67092	10.1078	10.0392
ACSS2	-0.149955	10.6327	-1.699	0.0912084	0.198473	-5.39602	10.7209	10.5709
ACTA2	-0.969265	12.4295	-4.44589	1.60362e-05	0.000159421	2.45493	12.9993	12.03
ACTB	-0.0992768	14.9027	-2.03977	0.0429715	0.112684	-4.77605	14.961	14.8618
ACTBL1	-0.0387	7.10497	-2.42733	0.0162889	0.0533374	-3.94116	7.12772	7.08902
ACTC1	-1.355	7.84842	-5.23287	5.02553e-07	7.55411e-06	5.76214	8.645	7.29
ACTG1	-0.565514	11.3936	-2.34734	0.0200978	0.0628706	-4.12461	11.726	11.1605
ACTG2	-1.15186	11.2118	-3.60168	0.000418291	0.00266619	-0.613833	11.889	10.7371
ACTL6A	-0.644747	11.1679	-5.40499	2.24262e-07	3.7094e-06	6.53733	11.5469	10.9022
ACTL6B	-0.0571665	7.20036	-1.82027	0.0705348	0.163872	-5.18782	7.23397	7.1768
ACTL7A	-0.0330761	6.98188	-2.03986	0.0429624	0.112671	-4.77587	7.00132	6.96825
ACTL7B	0.0127774	6.99339	0.92869	0.35441	0.523766	-6.39085	6.98588	6.99866
ACTL8	-0.00475894	7.32588	-0.114087	0.909308	0.947884	-6.81202	7.32868	7.32392
ACTN1	-0.980878	11.4473	-6.27658	2.9534e-09	8.18423e-08	10.7167	12.024	11.0431
ACTN2	-0.175327	7.09958	-4.03211	8.43816e-05	0.00067666	0.884918	7.20265	7.02732
ACTN3	0.0231701	7.33612	0.801146	0.424202	0.590235	-6.50004	7.3225	7.34567
ACTN4	0.169344	12.6138	1.39625	0.164518	0.30715	-5.85506	12.5143	12.6836
ACTR10	-0.549224	9.81418	-6.52348	8.09384e-10	2.60061e-08	11.971	10.1371	9.58784
ACTR1A	0.114368	11.003	1.68876	0.0931593	0.201778	-5.41297	10.9357	11.0501
ACTR1B	0.0261856	10.7454	0.369101	0.712527	0.820101	-6.75079	10.73	10.7562
ACTR2	-0.126947	12.6886	-1.44952	0.149094	0.285853	-5.78062	12.7632	12.6363
ACTR3	-0.182318	11.4088	-1.28971	0.198961	0.351772	-5.99577	11.516	11.3337
ACTR3B	0.0485036	7.14248	2.00192	0.0469362	0.12068	-4.85025	7.11397	7.16247
ACTR5	0.125541	9.5863	1.71158	0.088858	0.194785	-5.37507	9.5125	9.63804
ACTR6	-0.22976	10.4976	-2.70361	0.00757958	0.0292617	-3.26392	10.6326	10.4029
ACTR8	0.0795164	8.03836	1.06112	0.290189	0.45769	-6.26065	7.99162	8.07113
ACTRT1	0.24552	8.26242	2.4752	0.0143289	0.0483468	-3.82864	8.11809	8.36361
ACTRT2	0.0535658	7.25267	2.63916	0.00910974	0.0339095	-3.42791	7.22118	7.27474
ACVR1	-0.178144	10.2953	-1.71355	0.0884944	0.194118	-5.37177	10.4	10.2219
ACVR1B	0.242353	8.75012	4.17619	4.79591e-05	0.00041336	1.41763	8.60765	8.85
ACVR1C	-0.11768	7.40582	-2.46116	0.014881	0.0497896	-3.86187	7.475	7.35732
ACVR2A	-0.0929669	7.93079	-1.09671	0.274372	0.440121	-6.22275	7.98544	7.89247
ACVR2B	0.104859	8.50091	1.2127	0.226984	0.385692	-6.09066	8.43926	8.54412
ACVRL1	-0.206119	8.11412	-2.56027	0.0113582	0.0402925	-3.62368	8.23529	8.02918
ACY1	0.399242	10.78	3.26516	0.00133099	0.00709456	-1.68482	10.5453	10.9445
ACY1L2	-0.233787	8.61109	-2.20243	0.0290253	0.0834898	-4.44227	8.74853	8.51474
ACY3	0.0202168	7.53909	0.581744	0.561535	0.707666	-6.65042	7.52721	7.54742
ACYP1	-0.125146	9.85261	-1.16526	0.2456	0.406883	-6.14626	9.92618	9.80103
ACYP2	0.147709	7.62139	4.60988	8.04652e-06	8.69691e-05	3.11047	7.53456	7.68227
ADA	-0.978169	8.97848	-7.09379	3.67904e-11	1.68526e-09	14.9727	9.55353	8.57536
ADAL	0.0571892	7.73509	1.06065	0.290401	0.457905	-6.26114	7.70147	7.75866
ADAM10	-0.0292799	9.05176	-0.239225	0.811229	0.887031	-6.79005	9.06897	9.03969
ADAM11	-0.0623954	7.35685	-0.943262	0.346929	0.516586	-6.37737	7.39353	7.33113
ADAM12	-0.0304397	7.28358	-1.61332	0.108592	0.22607	-5.53478	7.30147	7.27103
ADAM15	-0.27977	11.792	-2.9721	0.00340153	0.0153466	-2.54215	11.9565	11.6767
ADAM17	-0.252591	7.78224	-4.93511	1.94831e-06	2.48041e-05	4.46381	7.93074	7.67814
ADAM18	0.206108	9.22867	2.22336	0.027553	0.0801721	-4.39755	9.1075	9.31361
ADAM19	-0.938416	8.15406	-7.13801	2.8792e-11	1.36294e-09	15.2111	8.70574	7.76732
ADAM2	0.0130458	7.61576	0.180866	0.856695	0.914799	-6.80223	7.60809	7.62113
ADAM20	0.018581	7.07739	1.20636	0.229408	0.388437	-6.09821	7.06647	7.08505
ADAM21	0.0108824	7.41552	0.463161	0.643861	0.770633	-6.71192	7.40912	7.42
ADAM22	-0.0650819	7.12115	-1.57892	0.116275	0.237941	-5.58853	7.15941	7.09433
ADAM23	0.128965	8.71273	1.71755	0.0877599	0.193164	-5.36507	8.63691	8.76588
ADAM28	0.711087	8.14612	7.55525	2.74888e-12	1.71086e-10	17.4971	7.72809	8.43918
ADAM30	0.0356428	7.37242	1.11406	0.266877	0.43162	-6.20381	7.35147	7.38711
ADAM32	0.0340024	7.25764	0.722794	0.470833	0.631356	-6.55919	7.23765	7.27165
ADAM33	-0.0673408	7.466	-2.07141	0.0398812	0.106536	-4.71303	7.50559	7.43825
ADAM3A	-0.0212705	6.90485	-1.25655	0.210699	0.366132	-6.03733	6.91735	6.89608
ADAM5	0.00153578	6.8637	0.12241	0.902724	0.943404	-6.81104	6.86279	6.86433
ADAM6	0.0217677	6.96309	1.19082	0.235437	0.395628	-6.11657	6.95029	6.97206
ADAM7	0.0413311	7.44812	1.80314	0.073196	0.168603	-5.21807	7.42382	7.46515
ADAM8	0.324783	9.60873	2.25798	0.0252612	0.0752085	-4.32274	9.41779	9.74258
ADAM9	0.163149	8.974	1.80843	0.0723655	0.167101	-5.20876	8.87809	9.04124
ADAMDEC1	-0.158213	7.18067	-4.94589	1.8568e-06	2.37959e-05	4.50982	7.27368	7.11546
ADAMTS1	-0.708173	9.51412	-4.0969	6.55651e-05	0.000543614	1.12259	9.93044	9.22227
ADAMTS10	0.0500819	7.21503	2.89154	0.00435164	0.0187325	-2.7652	7.18559	7.23567
ADAMTS12	0.0238675	7.18006	1.27594	0.203776	0.357799	-6.01316	7.16603	7.1899
ADAMTS13	-0.00545937	7.33988	-0.34083	0.733666	0.835564	-6.76076	7.34309	7.33763
ADAMTS14	-0.0247226	7.02885	-1.30494	0.193734	0.345432	-5.97632	7.04338	7.01866
ADAMTS15	0.0520467	7.5703	1.31998	0.188674	0.339184	-5.9569	7.53971	7.59175
ADAMTS16	0.0152608	7.22103	0.918797	0.359546	0.528786	-6.39989	7.21206	7.22732
ADAMTS17	-0.0591677	7.18036	-2.64462	0.00896996	0.0334771	-3.41414	7.21515	7.15598
ADAMTS18	-0.0467238	7.13709	-1.53673	0.12628	0.253019	-5.65291	7.16456	7.11784
ADAMTS19	0.00145846	7.45115	0.0416213	0.966851	0.98156	-6.81763	7.45029	7.45175
ADAMTS2	-0.180347	7.11824	-6.98679	6.63783e-11	2.81886e-09	14.399	7.22426	7.04392
ADAMTS20	-0.0288766	7.02582	-2.08191	0.0388985	0.104489	-4.69192	7.04279	7.01392
ADAMTS3	-0.0683035	7.33176	-2.25186	0.0256537	0.0760734	-4.33604	7.37191	7.30361
ADAMTS4	-0.878693	8.34079	-4.65333	6.68336e-06	7.3659e-05	3.28721	8.85735	7.97866
ADAMTS5	-0.219389	7.21588	-3.39242	0.000867752	0.00496531	-1.29052	7.34485	7.12546
ADAMTS6	-0.4068	7.40394	-5.11887	8.49531e-07	1.19499e-05	5.25857	7.64309	7.23629
ADAMTS8	-0.2418	8.44594	-1.49266	0.13744	0.269298	-5.71835	8.58809	8.34629
ADAMTS9	-0.369359	8.1083	-3.3876	0.000882108	0.00502985	-1.30568	8.32544	7.95608
ADAMTSL1	-0.0430776	6.98497	-2.13202	0.0344887	0.0951876	-4.58972	7.01029	6.96722
ADAMTSL2	0.426076	9.50636	4.07845	7.04701e-05	0.000578192	1.0546	9.25588	9.68196
ADAMTSL3	-0.190887	7.41558	-3.10962	0.00220813	0.0107953	-2.14876	7.52779	7.33691
ADAMTSL4	-0.261948	7.62321	-3.84458	0.00017227	0.00125095	0.214592	7.77721	7.51526
ADAMTSL5	0.31289	7.886	3.45231	0.000706534	0.00416908	-1.10041	7.70206	8.01495
ADAR	-0.251446	11.9001	-4.16867	4.94112e-05	0.000423985	1.38946	12.0479	11.7965
ADARB1	-0.737039	9.29715	-5.71212	5.10153e-08	9.98396e-07	7.96322	9.73044	8.9934
ADARB2	0.0140509	6.94885	0.800388	0.42464	0.590637	-6.50064	6.94059	6.95464
ADAT1	0.298149	9.74836	5.10977	8.85604e-07	1.23999e-05	5.21871	9.57309	9.87124
ADC	0.147506	7.77333	2.54154	0.0119602	0.0419831	-3.66935	7.68662	7.83412
ADCK1	0.370159	9.2657	3.99435	9.76134e-05	0.000766777	0.74786	9.04809	9.41825
ADCK2	-0.181502	11.2232	-1.847	0.0665422	0.156851	-5.14007	11.3299	11.1484
ADCK4	0.130049	9.24939	1.78293	0.0764403	0.174119	-5.25339	9.17294	9.30299
ADCK5	0.434673	9.16818	4.21521	4.10536e-05	0.000361613	1.5645	8.91265	9.34732
ADCY1	-0.00369921	7.58606	-0.0658489	0.947578	0.970547	-6.81634	7.58824	7.58454
ADCY2	0.0869315	7.10758	0.842161	0.40092	0.568735	-6.46667	7.05647	7.1434
ADCY3	-0.40377	11.7825	-4.20967	4.19726e-05	0.000368639	1.54358	12.0199	11.6161
ADCY4	0.0859354	9.20067	0.640681	0.522621	0.676021	-6.61469	9.15015	9.23608
ADCY5	-0.111543	7.03648	-1.99439	0.0477608	0.122143	-4.86485	7.10206	6.99052
ADCY6	0.595353	10.8248	5.08733	9.81024e-07	1.35644e-05	5.12065	10.4749	11.0702
ADCY7	-0.108338	7.96455	-1.7718	0.0782781	0.177298	-5.27269	8.02824	7.9199
ADCY8	-0.0168223	7.01776	-0.789146	0.431162	0.596585	-6.50949	7.02765	7.01082
ADCY9	-0.365703	8.18236	-3.81865	0.000189765	0.00135918	0.123998	8.39735	8.03165
ADCYAP1	-0.206084	7.02782	-4.24759	3.60556e-05	0.000322671	1.68723	7.14897	6.94289
ADCYAP1R1	0.0151789	7.01539	0.935649	0.350825	0.520258	-6.38444	7.00647	7.02165
ADD1	0.30122	13.2558	3.27013	0.00130927	0.00700337	-1.66969	13.0787	13.3799
ADD2	0.0156004	7.10182	1.1614	0.247162	0.408659	-6.15069	7.09265	7.10825
ADD3	0.27908	10.4992	2.36123	0.0193848	0.0611071	-4.09316	10.3351	10.6142
ADFP	-0.676442	11.2684	-4.63029	7.37576e-06	8.06006e-05	3.19333	11.666	10.9896
ADH1A	-0.928135	9.13055	-3.21318	0.00157958	0.00818341	-1.84209	9.67618	8.74804
ADH1B	-0.257003	7.19406	-3.53658	0.000526728	0.00325209	-0.828093	7.34515	7.08814
ADH1C	-0.668022	8.48067	-2.63819	0.00913469	0.0339719	-3.43034	8.87338	8.20536
ADH4	-0.0129836	7.03648	-0.277438	0.781792	0.867548	-6.78023	7.04412	7.03113
ADH5	-0.245679	7.98939	-3.18148	0.00175167	0.00891188	-1.93691	8.13382	7.88814
ADH6	0.0808111	7.43824	1.93308	0.0549429	0.135521	-4.98179	7.39074	7.47155
ADHFE1	0.919203	9.86891	5.86048	2.45042e-08	5.26085e-07	8.67077	9.32853	10.2477
ADI1	0.067215	12.2485	0.719617	0.472781	0.633111	-6.56146	12.209	12.2762
ADIPOQ	-0.0296559	7.07624	-1.55762	0.121244	0.245439	-5.62124	7.09368	7.06402
ADIPOR1	-0.0423727	10.9941	-0.39393	0.694142	0.80707	-6.74138	11.019	10.9766
ADIPOR2	-0.192244	11.8935	-3.0388	0.00276346	0.0129175	-2.35334	12.0065	11.8142
ADK	-0.187473	7.91582	-3.30867	0.00115149	0.00628273	-1.5515	8.02603	7.83856
ADM	-0.341087	12.1914	-2.04661	0.0422868	0.111339	-4.76251	12.3919	12.0508
ADM2	-0.445009	7.76721	-5.74997	4.23583e-08	8.51352e-07	8.14257	8.02882	7.58381
ADMR	0.103742	8.06158	1.6495	0.100953	0.214249	-5.47703	8.00059	8.10433
ADNP	-0.270565	9.63697	-2.40483	0.0172895	0.0558948	-3.99334	9.79603	9.52546
ADORA1	-0.0135582	7.436	-0.661966	0.508919	0.664491	-6.60094	7.44397	7.43041
ADORA2A	-0.18463	7.90764	-3.24229	0.00143549	0.00754744	-1.75428	8.01618	7.83155
ADORA2B	0.167729	9.03655	1.15707	0.24892	0.41067	-6.15563	8.93794	9.10567
ADORA3	-0.341172	7.6637	-5.23647	4.94221e-07	7.44995e-06	5.77819	7.86426	7.52309
ADPGK	0.248708	10.4792	2.7345	0.00693189	0.0273245	-3.18402	10.3329	10.5816
ADPRH	-0.370857	7.90036	-6.83173	1.54838e-10	5.91374e-09	13.5761	8.11838	7.74753
ADPRHL1	-0.0739782	7.47533	-1.21311	0.226826	0.385485	-6.09017	7.51882	7.44485
ADPRHL2	-0.137059	10.4765	-1.82181	0.0702999	0.163487	-5.18509	10.5571	10.42
ADRA1A	0.0972377	7.92158	1.8829	0.0614783	0.147548	-5.07489	7.86441	7.96165
ADRA1B	-0.129054	7.04648	-2.77607	0.00613971	0.0247739	-3.07523	7.12235	6.9933
ADRA1D	-0.0633338	7.56909	-1.7115	0.0888718	0.194805	-5.37519	7.60632	7.54299
ADRA2A	-0.0774485	7.94697	-1.74633	0.082619	0.184553	-5.3164	7.9925	7.91505
ADRA2B	0.0830261	7.81352	1.99498	0.0476957	0.122036	-4.86371	7.76471	7.84773
ADRA2C	-0.0174939	7.05133	-1.52485	0.129215	0.25752	-5.67073	7.06162	7.04412
ADRB1	0.126828	7.37103	2.28377	0.0236635	0.0715286	-4.2663	7.29647	7.4233
ADRB2	-0.0515221	8.68618	-0.3975	0.691514	0.80541	-6.73998	8.71647	8.66495
ADRB3	-0.149853	7.12176	-3.50999	0.000578185	0.00352374	-0.914606	7.20985	7.06
ADRBK1	-0.00829897	6.96012	-0.481945	0.630485	0.760407	-6.7031	6.965	6.9567
ADRBK2	0.0158899	7.13861	0.442434	0.658756	0.781619	-6.72124	7.12926	7.14515
ADRM1	0.0622893	12.211	0.658463	0.511161	0.666532	-6.60323	12.1744	12.2367
ADSL	-0.0853623	11.4688	-1.00729	0.315275	0.48409	-6.31564	11.519	11.4336
ADSS	-0.319647	8.32194	-3.39279	0.000866635	0.00495958	-1.28933	8.50985	8.19021
ADSSL1	0.427597	8.39976	4.41234	1.8426e-05	0.000179938	2.32311	8.14838	8.57598
AEBP1	-1.01657	9.67988	-4.69493	5.58874e-06	6.2717e-05	3.45764	10.2775	9.26093
AEBP2	0.0318056	9.13473	0.386245	0.699814	0.811149	-6.74436	9.11603	9.14784
AES	0.846619	11.9821	7.91491	3.45891e-13	2.78475e-11	19.517	11.4844	12.331
AFAP1	-0.173535	8.47739	-1.76067	0.0801519	0.180532	-5.29187	8.57941	8.40588
AFAP1L1	-0.335919	7.7037	-5.04846	1.17043e-06	1.58755e-05	4.95153	7.90118	7.56526
AFAP1L2	0.112377	9.59018	0.834376	0.405279	0.572784	-6.47313	9.52412	9.63649
AFAR3	-0.0831716	7.35758	-1.79982	0.0737208	0.169444	-5.2239	7.40647	7.3233
AFARP1	0.0123196	7.09224	0.539402	0.590338	0.730112	-6.67397	7.085	7.09732
AFF1	-0.0616374	7.462	-2.01392	0.0456465	0.117957	-4.82686	7.49824	7.4366
AFF2	-0.0347832	6.96176	-1.37889	0.1698	0.314484	-5.87874	6.98221	6.94742
AFF3	-0.238176	7.27836	-3.12211	0.0021216	0.0104444	-2.11224	7.41838	7.18021
AFF4	-0.243796	9.71903	-1.9283	0.0555386	0.136642	-4.99075	9.86235	9.61856
AFG3L1	0.309021	9.71667	3.34086	0.00103349	0.00573907	-1.45186	9.535	9.84402
AFG3L2	-0.246692	10.3012	-3.03282	0.00281577	0.0131231	-2.37041	10.4462	10.1995
AFM	-0.0203184	6.84188	-1.19935	0.232114	0.391638	-6.10652	6.85382	6.83351
AFMID	-0.168085	8.78133	-1.39629	0.164508	0.307144	-5.85501	8.88015	8.71206
AFP	-0.11799	7.21564	-3.30723	0.00115705	0.00630738	-1.55594	7.285	7.16701
AFTPH	0.137917	9.88667	1.2165	0.225535	0.384017	-6.08611	9.80559	9.94351
AGA	0.59076	9.67303	5.98339	1.32336e-08	3.07403e-07	9.26586	9.32574	9.91649
AGBL2	0.230459	7.21739	6.55769	6.75042e-10	2.20112e-08	12.1471	7.08191	7.31237
AGBL3	-0.0264478	7.04636	-1.67521	0.0957917	0.205886	-5.43524	7.06191	7.03546
AGBL4	0.0121301	7.59345	0.202202	0.840008	0.904731	-6.79817	7.58632	7.59845
AGER	0.207301	7.50952	4.5624	9.84228e-06	0.000104232	2.91878	7.38765	7.59495
AGGF1	0.0412235	7.98497	0.605698	0.54555	0.695023	-6.63631	7.96074	8.00196
AGK	-0.222085	9.814	-2.87758	0.00453904	0.019392	-2.80328	9.94456	9.72247
AGL	0.006651	7.77994	0.146193	0.883948	0.931845	-6.80787	7.77603	7.78268
AGMAT	-0.0164372	8.03945	-0.17161	0.863955	0.919342	-6.80385	8.04912	8.03268
AGPAT1	0.0651774	7.85376	1.52039	0.130333	0.25916	-5.6774	7.81544	7.88062
AGPAT2	0.390913	9.47952	3.50121	0.000596208	0.00362009	-0.943079	9.24971	9.64062
AGPAT3	0.0375235	8.75552	0.680472	0.497162	0.654456	-6.58862	8.73346	8.77098
AGPAT4	-0.125303	8.18545	-1.12137	0.263764	0.428137	-6.19575	8.25912	8.13381
AGPAT5	-0.0346134	11.2372	-0.273479	0.784828	0.869325	-6.78132	11.2575	11.2229
AGPAT6	-0.0044618	8.40782	-0.0537649	0.957188	0.975664	-6.81705	8.41044	8.40598
AGPAT7	0.566328	9.3497	5.18587	6.24553e-07	9.11401e-06	5.55359	9.01676	9.58309
AGPS	-0.486754	8.59782	-5.9785	1.35638e-08	3.14213e-07	9.24205	8.88397	8.39722
AGR2	1.11149	10.1684	6.23776	3.61089e-09	9.78924e-08	10.5221	9.515	10.6265
AGR3	-0.0425985	7.69055	-0.199446	0.84216	0.905855	-6.79872	7.71559	7.67299
AGRIN	0.75503	11.8395	5.91997	1.82031e-08	4.07047e-07	8.95782	11.3956	12.1506
AGRP	-0.0328911	7.04758	-1.71875	0.0875398	0.192819	-5.36305	7.06691	7.03402
AGT	-0.23515	7.85485	-2.98824	0.00323575	0.0147395	-2.4968	7.99309	7.75794
AGTPBP1	-0.421816	9.06879	-5.35328	2.8629e-07	4.59588e-06	6.30259	9.31676	8.89495
AGTR1	-0.258793	7.94727	-2.55175	0.0116286	0.0410667	-3.64449	8.09941	7.84062
AGTR2	0.162975	7.67552	3.74605	0.000248152	0.00171579	-0.126931	7.57971	7.74268
AGTRAP	-0.374979	8.76897	-4.12901	5.7797e-05	0.000486225	1.24152	8.98941	8.61443
AGTRL1	-0.333097	8.42109	-2.81018	0.0055521	0.0227901	-2.98483	8.61691	8.28381
AGXT	0.0104457	6.98879	0.203074	0.839328	0.904365	-6.79799	6.98265	6.99309
AGXT2	0.0147241	6.9363	0.819905	0.413456	0.580298	-6.48498	6.92765	6.94237
AGXT2L1	0.0616753	7.12376	1.78076	0.0767955	0.174768	-5.25716	7.0875	7.14918
AGXT2L2	0.718238	9.22606	7.7506	8.96346e-13	6.3717e-11	18.5889	8.80382	9.52206
AHCTF1	-0.119099	9.12145	-1.75372	0.0813406	0.182418	-5.30379	9.19147	9.07237
AHCY	-0.20481	12.0933	-2.00211	0.0469152	0.120649	-4.84988	12.2137	12.0089
AHCYL1	0.268689	12.8175	4.28106	3.15051e-05	0.000286996	1.81486	12.6596	12.9282
AHDC1	0.575879	9.33061	5.4372	1.92481e-07	3.24432e-06	6.6843	8.99206	9.56794
AHI1	0.302799	9.9683	2.66374	0.00849592	0.0320171	-3.36578	9.79029	10.0931
AHNAK	-0.224618	12.0724	-1.71676	0.0879035	0.193369	-5.36639	12.2044	11.9798
AHR	0.0527244	15.1708	1.05434	0.293272	0.460877	-6.26773	15.1399	15.1926
AHRR	-0.0464948	6.88267	-2.32478	0.0213048	0.0658795	-4.1753	6.91	6.86351
AHSA1	-0.324518	10.7716	-3.50537	0.000587599	0.00357291	-0.929587	10.9624	10.6378
AHSA2	0.522274	11.2812	3.87009	0.000156558	0.0011532	0.304232	10.9741	11.4964
AHSG	-0.0251865	7.12358	-1.48403	0.139713	0.272546	-5.73095	7.13838	7.1132
AICDA	-0.0781398	7.21715	-3.51551	0.000567128	0.0034653	-0.896691	7.26309	7.18495
AIF1	-0.777652	8.71739	-5.42495	2.04012e-07	3.40435e-06	6.62835	9.17456	8.39691
AIFM1	0.0116025	8.58491	0.258715	0.796178	0.876988	-6.78522	8.57809	8.58969
AIFM2	0.0833733	8.15945	1.33239	0.184573	0.334052	-5.94071	8.11044	8.19381
AIFM3	0.475323	7.9337	6.92369	9.38025e-11	3.8304e-09	14.063	7.65426	8.12959
AIG1	0.783452	9.59455	8.46784	1.3239e-14	1.60793e-12	22.7003	9.13397	9.91742
AIM1	0.567124	9.65061	5.68177	5.91888e-08	1.13948e-06	7.81994	9.31721	9.88433
AIM1L	-0.0131504	7.06315	-0.755363	0.451111	0.614361	-6.53533	7.07088	7.05773
AIM2	0.823384	9.6217	3.15089	0.00193408	0.00966616	-2.02762	9.13765	9.96103
AIP	-0.0880746	11.0256	-0.904033	0.367299	0.536086	-6.41321	11.0774	10.9893
AIPL1	0.0490176	7.46176	1.71744	0.0877798	0.193187	-5.36525	7.43294	7.48196
AIRE	-0.0287159	7.01503	-2.01816	0.0451991	0.117092	-4.81858	7.03191	7.0032
AJAP1	0.292166	7.13279	3.80256	0.000201451	0.00143322	0.0680519	6.96103	7.2532
AK1	-0.545823	8.65515	-5.10238	9.15969e-07	1.27788e-05	5.1864	8.97603	8.43021
AK2	-0.304851	11.2867	-3.64345	0.000360207	0.00235195	-0.474637	11.4659	11.161
AK3	0.178716	11.7232	2.25886	0.0252049	0.0750884	-4.32082	11.6181	11.7968
AK3L1	-0.0236386	8.89552	-0.161476	0.871916	0.924596	-6.80553	8.90941	8.88577
AK3L2	-0.311753	7.64673	-2.98331	0.00328559	0.0149169	-2.51067	7.83	7.51825
AK5	-0.00142662	7.29048	-0.0474165	0.962239	0.978654	-6.81737	7.29132	7.2899
AK7	0.0283141	7.55194	0.800086	0.424815	0.590802	-6.50088	7.53529	7.56361
AKAP1	-0.109674	8.33685	-1.38701	0.167314	0.310935	-5.8677	8.40132	8.29165
AKAP10	0.000288053	8.20576	0.00344965	0.997252	0.998604	-6.81849	8.20559	8.20588
AKAP11	0.0292874	8.77339	0.377798	0.706067	0.815316	-6.74757	8.75618	8.78546
AKAP12	-0.650666	7.77558	-8.36738	2.41019e-14	2.71229e-12	22.1155	8.15809	7.50742
AKAP13	-0.045564	9.11527	-0.501701	0.616548	0.750132	-6.69346	9.14206	9.09649
AKAP14	-0.0130018	7.26412	-0.932699	0.352342	0.521671	-6.38717	7.27176	7.25876
AKAP2	-0.0210855	7.21055	-0.975785	0.330603	0.499652	-6.34651	7.22294	7.20186
AKAP3	0.123884	7.57018	3.24874	0.00140529	0.00741618	-1.73474	7.49735	7.62124
AKAP4	0.0119315	7.22848	0.960943	0.33799	0.507484	-6.36072	7.22147	7.2334
AKAP5	-0.0232201	6.99988	-1.50772	0.133542	0.263837	-5.69619	7.01353	6.99031
AKAP6	-0.0746513	7.05788	-2.36884	0.0190036	0.0601239	-4.07586	7.10176	7.02711
AKAP7	0.573426	8.47358	4.9685	1.67811e-06	2.18083e-05	4.60662	8.13647	8.7099
AKAP8	0.486931	10.4027	5.5759	9.90068e-08	1.80089e-06	7.3242	10.1165	10.6034
AKAP8L	0.507987	10.5516	3.91286	0.000133229	0.00100522	0.455606	10.2529	10.7609
AKAP9	0.131277	7.85394	1.84745	0.0664769	0.156757	-5.13926	7.77676	7.90804
AKNA	0.381173	9.86085	3.75911	0.000236527	0.00164397	-0.0820895	9.63676	10.0179
AKR1A1	-0.0931201	11.5267	-1.31787	0.189378	0.340076	-5.95964	11.5815	11.4884
AKR1B1	-0.742489	11.5232	-4.17366	4.84426e-05	0.000416851	1.40816	11.9597	11.2172
AKR1B10	-0.679357	8.89709	-2.5453	0.0118372	0.0416788	-3.66021	9.29647	8.61711
AKR1C1	0.004057	6.98709	0.108213	0.913959	0.950379	-6.81267	6.98471	6.98876
AKR1C2	0.232124	7.69867	2.39654	0.017672	0.0568632	-4.01246	7.56221	7.79433
AKR1C3	0.57126	13.2413	2.36666	0.019112	0.0604173	-4.08082	12.9054	13.4767
AKR1C4	-0.111213	7.05109	-2.38323	0.0183014	0.0584459	-4.04302	7.11647	7.00526
AKR1CL1	-0.054627	7.08612	-2.48592	0.01392	0.047319	-3.80317	7.11824	7.06361
AKR1CL2	0.0659051	7.9283	1.21936	0.22445	0.382996	-6.08267	7.88956	7.95546
AKR1D1	-0.0246847	6.83461	-1.06943	0.286442	0.453512	-6.25191	6.84912	6.82443
AKR7A2	-0.442959	12.0902	-5.54567	1.14548e-07	2.05779e-06	7.18379	12.3506	11.9076
AKR7A3	-0.0305837	7.6757	-0.508442	0.611824	0.746414	-6.69008	7.69368	7.66309
AKT1	0.178093	9.4497	2.66098	0.00856292	0.0322039	-3.37278	9.345	9.52309
AKT1S1	0.262477	9.60636	3.338	0.00104348	0.00578249	-1.46074	9.45206	9.71454
AKT2	-0.0577971	7.31176	-1.75621	0.0809125	0.18175	-5.29952	7.34574	7.28794
AKT3	-0.00634324	7.25921	-0.442261	0.658881	0.781724	-6.72131	7.26294	7.2566
AKTIP	-0.350209	9.39206	-3.37735	0.000913409	0.00517708	-1.33788	9.59794	9.24773
ALAD	-0.15738	8.7263	-1.54725	0.123723	0.249281	-5.63701	8.81882	8.66144
ALAS1	-0.183576	7.9837	-2.56573	0.0111879	0.0398214	-3.6103	8.09162	7.90804
ALAS2	-0.00060188	7.23097	-0.0248161	0.980232	0.989097	-6.81819	7.23132	7.23072
ALB	-0.0188584	7.22406	-0.497563	0.619456	0.752139	-6.69551	7.23515	7.21629
ALCAM	-0.21179	10.6498	-1.25239	0.212206	0.36813	-6.04247	10.7743	10.5625
ALDH16A1	0.357045	11.4336	4.0739	7.17302e-05	0.000586719	1.0379	11.2237	11.5807
ALDH1A1	-1.06734	8.19018	-5.35918	2.78449e-07	4.49207e-06	6.32928	8.81765	7.75031
ALDH1A2	-0.501621	8.51467	-2.85655	0.00483538	0.0204037	-2.86035	8.80956	8.30794
ALDH1A3	-0.353919	9.34091	-1.5342	0.126901	0.253882	-5.65672	9.54897	9.19505
ALDH1B1	-0.728913	7.62958	-6.64989	4.12803e-10	1.42203e-08	12.6242	8.05809	7.32918
ALDH1L1	2.42287	11.0751	11.0488	1.39421e-21	1.48166e-18	38.4044	9.65074	12.0736
ALDH1L2	-0.581496	7.21212	-8.95784	6.87083e-16	1.15754e-13	25.5893	7.55397	6.97247
ALDH2	-0.73936	9.16976	-4.00405	9.40368e-05	0.000743843	0.782971	9.60441	8.86505
ALDH3A1	0.0645452	8.78412	0.295184	0.768225	0.858827	-6.77519	8.74618	8.81072
ALDH3A2	-0.139337	9.91794	-1.24438	0.215128	0.371824	-6.05231	9.99985	9.86052
ALDH3B1	0.262022	8.46727	1.91427	0.0573206	0.139948	-5.01696	8.31324	8.57526
ALDH3B2	-0.329106	9.92388	-1.52546	0.129064	0.257287	-5.66982	10.1174	9.78825
ALDH4A1	1.10714	10.6063	8.5022	1.07791e-14	1.35564e-12	22.9009	9.95544	11.0626
ALDH5A1	-0.0613175	9.78939	-0.395532	0.692963	0.80625	-6.74075	9.82544	9.76412
ALDH6A1	-0.386622	9.82624	-3.66411	0.000334369	0.00220299	-0.405269	10.0535	9.66691
ALDH7A1	0.848313	10.923	4.02418	8.70093e-05	0.000694196	0.856054	10.4243	11.2726
ALDH8A1	0.0498499	7.16739	2.00039	0.0471022	0.120975	-4.85321	7.13809	7.18794
ALDH9A1	-0.240716	12.8026	-2.42791	0.0162637	0.0532712	-3.93981	12.9441	12.7034
ALDOA	-0.117226	11.7849	-1.02731	0.305783	0.474173	-6.29552	11.8538	11.7366
ALDOB	-0.0430049	7.19442	-1.41752	0.158223	0.298553	-5.82568	7.21971	7.1767
ALDOC	-0.0796938	10.3711	-0.562464	0.574565	0.718485	-6.66137	10.4179	10.3382
ALG1	-0.179506	7.74006	-2.88458	0.00444417	0.0190546	-2.78421	7.84559	7.66608
ALG10	-0.218103	7.26958	-4.45735	1.52905e-05	0.000152973	2.50013	7.39779	7.17969
ALG10B	-0.112881	7.14776	-2.70452	0.00755962	0.0291962	-3.26157	7.21412	7.10124
ALG11	0.0565327	8.02897	0.876731	0.38191	0.550438	-6.43726	7.99574	8.05227
ALG12	0.329365	8.1923	6.77091	2.15264e-10	7.90894e-09	13.2562	7.99868	8.32804
ALG13	-0.528105	9.3363	-5.09099	9.64814e-07	1.33681e-05	5.13661	9.64676	9.11866
ALG14	-0.335972	8.18764	-3.90859	0.0001354	0.00101907	0.440431	8.38515	8.04918
ALG2	-0.116396	7.36848	-3.6589	0.000340714	0.00223821	-0.422793	7.43691	7.32052
ALG3	-0.046084	9.96188	-0.529681	0.597047	0.735037	-6.67913	9.98897	9.94289
ALG5	-0.0149166	10.6828	-0.138509	0.890007	0.935755	-6.80896	10.6916	10.6767
ALG6	-0.346142	9.69636	-3.47507	0.00065299	0.00391067	-1.02741	9.89985	9.55371
ALG8	-0.105719	10.8649	-1.15753	0.248732	0.410488	-6.15511	10.9271	10.8213
ALG9	0.303232	10.463	3.87392	0.000154317	0.00114124	0.317752	10.2847	10.5879
ALK	0.0823757	7.41152	1.14072	0.255645	0.418678	-6.17416	7.36309	7.44546
ALKBH1	-0.138692	8.54685	-2.26268	0.024963	0.0745453	-4.31249	8.62838	8.48969
ALKBH2	0.192647	10.1406	1.7827	0.0764778	0.174185	-5.25379	10.0274	10.22
ALKBH3	0.0495331	11.0521	0.6598	0.510305	0.665742	-6.60236	11.0229	11.0725
ALKBH4	0.342257	8.784	5.90074	2.00433e-08	4.4353e-07	8.86481	8.58279	8.92505
ALKBH5	-0.259066	12.7918	-3.73387	0.000259483	0.00177737	-0.168649	12.9441	12.6851
ALKBH6	0.115614	10.1099	1.39953	0.163536	0.305786	-5.85056	10.0419	10.1575
ALKBH7	0.0755291	11.9287	0.774775	0.439584	0.604089	-6.52062	11.8843	11.9598
ALKBH8	0.675108	9.08497	7.90627	3.63741e-13	2.89121e-11	19.468	8.68809	9.3632
ALLC	-0.00569133	7.15224	-0.428059	0.669168	0.788711	-6.72745	7.15559	7.1499
ALMS1	-0.0322726	8.68794	-0.577188	0.564601	0.710016	-6.65304	8.70691	8.67464
ALOX12	-0.350813	7.942	-2.24455	0.0261297	0.0771619	-4.35189	8.14824	7.79742
ALOX12B	0.0198681	7.40212	0.298672	0.765567	0.857085	-6.77416	7.39044	7.41031
ALOX12P2	0.00489236	6.99479	0.266062	0.790525	0.872956	-6.78331	6.99191	6.9968
ALOX15	-0.113343	7.33352	-4.40062	1.93387e-05	0.000187902	2.27724	7.40015	7.2868
ALOX15B	0.0703244	7.41164	1.05623	0.29241	0.459877	-6.26576	7.37029	7.44062
ALOX5	0.988616	11.2513	6.37245	1.79259e-09	5.22283e-08	11.2003	10.6701	11.6588
ALOX5AP	-0.876536	9.58691	-4.7637	4.14833e-06	4.83392e-05	3.74187	10.1022	9.22567
ALOXE3	-0.0866252	7.42055	-1.80924	0.0722387	0.166903	-5.20733	7.47147	7.38485
ALPI	-0.0271073	7.26818	-1.15518	0.24969	0.411621	-6.15779	7.28412	7.25701
ALPK3	0.00229685	7.12091	0.10375	0.917494	0.952161	-6.81314	7.11956	7.12186
ALPL	0.156308	8.94527	1.30151	0.194901	0.346742	-5.98072	8.85338	9.00969
ALPP	0.072826	14.9716	1.05356	0.293628	0.461282	-6.26854	14.9288	15.0016
ALPPL2	-0.0524606	7.08842	-1.31884	0.189055	0.339625	-5.95838	7.11926	7.0668
ALS2	-0.145675	9.87127	-1.89154	0.0603084	0.14546	-5.05902	9.95691	9.81124
ALS2CL	0.769225	8.38618	7.32915	9.89336e-12	5.27492e-10	16.2503	7.93397	8.7032
ALS2CR11	-0.106753	7.11224	-2.50213	0.0133214	0.0457458	-3.76446	7.175	7.06825
ALS2CR12	-0.0166025	7.28715	-0.694428	0.488393	0.647146	-6.57911	7.29691	7.28031
ALS2CR13	0.350966	11.2821	3.79855	0.00020447	0.00145013	0.0541309	11.0757	11.4267
ALS2CR14	0.587674	11.2364	3.85335	0.000166705	0.00121614	0.245363	10.8909	11.4786
ALS2CR16	0.125779	7.35806	2.75465	0.00653698	0.0260358	-3.13147	7.28412	7.4099
ALS2CR2	-0.209861	9.41133	-2.71498	0.00733496	0.0285373	-3.2346	9.53471	9.32485
ALS2CR4	-0.434932	9.67564	-4.81715	3.28387e-06	3.93002e-05	3.96492	9.93132	9.49639
ALS2CR7	0.0154867	6.99455	0.846419	0.398548	0.566523	-6.46311	6.98544	7.00093
ALS2CR8	0.201534	7.52024	3.85167	0.00016776	0.00122279	0.239455	7.40176	7.6033
ALX3	0.0602047	7.92436	0.933506	0.351926	0.521346	-6.38642	7.88897	7.94918
ALX4	0.00824287	6.92176	0.529648	0.597069	0.735037	-6.67915	6.91691	6.92515
AMAC1	0.0617511	7.15527	1.1843	0.238002	0.398535	-6.1242	7.11897	7.18072
AMAC1L1	0.0631079	7.28739	3.02797	0.00285891	0.0132892	-2.38424	7.25029	7.3134
AMAC1L2	0.079856	7.25915	4.12396	5.89574e-05	0.000494324	1.22277	7.21221	7.29206
AMAC1L3	0.0332307	6.90321	1.66174	0.0984682	0.210193	-5.45721	6.88368	6.91691
AMACR	-0.634021	7.84727	-5.67996	5.97145e-08	1.14808e-06	7.81141	8.22	7.58598
AMBN	-0.00310643	7.02891	-0.374816	0.708279	0.816894	-6.74868	7.03074	7.02763
AMBP	-0.117971	7.508	-1.71364	0.0884769	0.194109	-5.37161	7.57735	7.45938
AMD1	-0.823734	9.8203	-8.17847	7.38187e-14	7.18068e-12	21.0233	10.3046	9.48082
AMDHD1	-0.00476653	7.52073	-0.103359	0.917804	0.952303	-6.81318	7.52353	7.51876
AMDHD2	0.142926	8.09079	2.71414	0.00735294	0.0285814	-3.23679	8.00676	8.14969
AMELX	-0.0635415	7.09794	-3.36762	0.000944071	0.0053239	-1.36837	7.13529	7.07175
AMELY	-0.0583308	6.92909	-2.77924	0.00608276	0.0245791	-3.06686	6.96338	6.90505
AMFR	0.0130716	9.19327	0.158893	0.873948	0.92592	-6.80594	9.18559	9.19866
AMH	-0.327606	7.78285	-3.37348	0.000925509	0.00523868	-1.35004	7.97544	7.64784
AMHR2	-0.0814008	7.24097	-3.43175	0.000758411	0.00443335	-1.16599	7.28882	7.20742
AMICA1	-0.174166	8.88879	-1.06468	0.288581	0.455729	-6.25691	8.99118	8.81701
AMIGO1	0.022218	7.56909	0.690841	0.490639	0.64926	-6.58157	7.55603	7.57825
AMIGO2	0.0165661	7.46812	0.709138	0.479242	0.638564	-6.56888	7.45838	7.47495
AMIGO3	-0.0329033	7.00933	-1.20554	0.229724	0.388824	-6.09918	7.02868	6.99577
AMMECR1	0.230008	9.29036	2.3494	0.0199903	0.0626072	-4.11994	9.15515	9.38515
AMMECR1L	0.202447	9.85048	2.4284	0.0162427	0.0532271	-3.93868	9.73147	9.93392
AMN	0.0275061	7.31279	1.20072	0.231586	0.390948	-6.1049	7.29662	7.32412
AMN1	-0.0447756	8.08103	-0.568465	0.570494	0.715071	-6.658	8.10735	8.06258
AMOT	-0.823528	8.44042	-5.20051	5.83747e-07	8.60719e-06	5.61842	8.92456	8.10103
AMOTL1	-0.104289	7.24648	-3.61672	0.00039643	0.00255099	-0.563875	7.30779	7.20351
AMOTL2	0.0112599	7.20206	0.645383	0.519578	0.673684	-6.61169	7.19544	7.2067
AMPD1	-0.0277289	7.01576	-0.594017	0.553316	0.701071	-6.64326	7.03206	7.00433
AMPD2	-0.000263796	6.94073	-0.027005	0.978488	0.988065	-6.81813	6.94088	6.94062
AMPD3	0.0542253	7.20085	2.6749	0.00822979	0.0312079	-3.3374	7.16897	7.2232
AMPH	-0.318887	7.28812	-3.98123	0.000102658	0.000800077	0.700476	7.47559	7.1567
AMT	1.09087	11.1753	8.62439	5.17717e-15	7.0088e-13	23.6169	10.534	11.6248
AMTN	-0.119256	6.94533	-3.20456	0.00162475	0.00837477	-1.86796	7.01544	6.89619
AMY1C	0.0356731	10.7197	0.466227	0.641669	0.768965	-6.7105	10.6987	10.7344
AMY2A	0.46997	8.2507	5.35792	2.80107e-07	4.51367e-06	6.32357	7.97441	8.44438
AMY2B	0.226646	7.41618	2.82808	0.00526468	0.0218253	-2.937	7.28294	7.50959
AMZ1	0.000630685	7.12861	0.0286568	0.977173	0.987605	-6.81808	7.12824	7.12887
AMZ2	-0.249468	11.6647	-3.12833	0.00207971	0.0102679	-2.09402	11.8113	11.5619
ANAPC1	-0.139674	9.66921	-1.92385	0.0560988	0.137683	-4.99908	9.75132	9.61165
ANAPC10	-0.512388	8.76745	-5.02117	1.32415e-06	1.77174e-05	4.83337	9.06868	8.55629
ANAPC11	-0.60789	9.83558	-7.70809	1.14509e-12	7.91492e-11	18.3502	10.1929	9.58505
ANAPC13	-0.244384	11.7493	-2.53841	0.0120638	0.0422456	-3.67697	11.8929	11.6486
ANAPC2	0.32141	9.2363	4.01916	8.87122e-05	0.000706006	0.837813	9.04735	9.36876
ANAPC4	0.76881	11.6039	6.8158	1.68814e-10	6.39583e-09	13.4922	11.1519	11.9207
ANAPC5	0.122776	12.507	1.62489	0.1061	0.222269	-5.51644	12.4349	12.5576
ANAPC7	0.203837	9.23527	2.40461	0.0172995	0.0559143	-3.99384	9.11544	9.31928
ANG	-0.919375	9.31364	-6.03404	1.02439e-08	2.46579e-07	9.51337	9.85412	8.93474
ANGEL1	-0.0121619	9.36491	-0.173599	0.862394	0.918491	-6.80351	9.37206	9.3599
ANGEL2	0.436082	10.1964	4.26533	3.35708e-05	0.000303566	1.75477	9.94	10.3761
ANGPT1	-0.385813	7.43642	-4.58517	8.93772e-06	9.56771e-05	3.0105	7.66324	7.27742
ANGPT2	0.120844	8.94442	0.952979	0.341998	0.511793	-6.36826	8.87338	8.99423
ANGPT4	-0.00619618	6.93915	-0.364311	0.716094	0.822581	-6.75254	6.94279	6.9366
ANGPTL1	-0.185961	7.00303	-3.61839	0.000394067	0.00253732	-0.558309	7.11235	6.92639
ANGPTL2	-1.03426	8.98139	-6.66103	3.88893e-10	1.34731e-08	12.6821	9.58941	8.55515
ANGPTL3	-0.0394466	7.08255	-1.4748	0.142176	0.276198	-5.74435	7.10574	7.06629
ANGPTL4	-0.358807	10.0692	-1.64933	0.100988	0.214313	-5.47731	10.2801	9.92134
ANGPTL5	0.00557914	6.91152	0.321369	0.748338	0.845119	-6.76716	6.90824	6.91381
ANGPTL6	-0.0654139	7.38552	-2.90831	0.00413585	0.0180194	-2.71922	7.42397	7.35856
ANGPTL7	-0.187286	7.28255	-3.42044	0.000788458	0.00458002	-1.20194	7.39265	7.20536
ANK1	-0.0459096	7.56036	-0.907509	0.365464	0.53416	-6.41009	7.58735	7.54144
ANK2	-0.223131	7.47309	-4.92257	2.06032e-06	2.60196e-05	4.41036	7.60426	7.38113
ANK3	0.431956	8.94188	5.63737	7.34955e-08	1.38056e-06	7.61127	8.68794	9.1199
ANKDD1A	-0.204206	10.3344	-1.28156	0.201801	0.355417	-6.00608	10.4544	10.2502
ANKFN1	-0.0206383	7.07448	-0.686727	0.493221	0.651225	-6.58438	7.08662	7.06598
ANKFY1	0.320424	9.79661	4.97617	1.62138e-06	2.11941e-05	4.63953	9.60824	9.92866
ANKH	-0.00625834	7.22691	-0.337106	0.736467	0.837341	-6.76202	7.23059	7.22433
ANKHD1	-0.0472468	8.91164	-0.610117	0.542625	0.692707	-6.63364	8.93941	8.89216
ANKK1	0.506915	8.01315	5.28503	3.94249e-07	6.11424e-06	5.99518	7.71515	8.22206
ANKMY1	0.534663	9.22079	5.98071	1.34138e-08	3.11249e-07	9.25279	8.90647	9.44113
ANKMY2	-0.143382	10.0691	-1.37011	0.172518	0.317856	-5.8906	10.1534	10.01
ANKRA2	0.130885	8.62812	1.27532	0.203992	0.358031	-6.01393	8.55118	8.68206
ANKRD1	-0.258258	7.14097	-3.05624	0.00261588	0.0123733	-2.30335	7.29279	7.03454
ANKRD10	-0.150655	10.0367	-1.28546	0.200439	0.353736	-6.00116	10.1253	9.97464
ANKRD11	0.0209961	7.07867	1.30348	0.19423	0.345982	-5.97819	7.06632	7.08732
ANKRD12	-0.146809	9.45061	-1.47543	0.142007	0.275983	-5.74344	9.53691	9.3901
ANKRD13A	-0.716399	10.8837	-7.70423	1.17085e-12	8.05695e-11	18.3286	11.3049	10.5885
ANKRD13B	-0.174786	7.70739	-2.86123	0.00476796	0.0201753	-2.84768	7.81015	7.63536
ANKRD13C	-0.169268	7.7777	-2.69605	0.00774598	0.0297474	-3.28332	7.87721	7.70794
ANKRD13D	0.698696	8.74545	6.17988	4.86566e-09	1.27126e-07	10.2334	8.33471	9.0334
ANKRD15	0.0287462	9.47558	0.207469	0.8359	0.902379	-6.7971	9.45868	9.48742
ANKRD16	0.213398	9.26236	2.81709	0.00543961	0.0223997	-2.96642	9.13691	9.35031
ANKRD17	-0.0230625	9.29703	-0.291915	0.77072	0.8605	-6.77614	9.31059	9.28753
ANKRD19	-0.393968	8.05442	-1.87919	0.0619865	0.148508	-5.08169	8.28603	7.89206
ANKRD2	-0.0133065	7.02703	-0.586113	0.558603	0.705366	-6.64789	7.03485	7.02155
ANKRD20A2	0.722724	8.15806	6.8152	1.69369e-10	6.41115e-09	13.489	7.73319	8.45591
ANKRD20B	-0.00296847	6.86267	-0.164521	0.869523	0.923002	-6.80504	6.86441	6.86144
ANKRD21	-0.00397665	7.05752	-0.234175	0.815141	0.889463	-6.79123	7.05985	7.05588
ANKRD22	0.340171	9.0563	1.7422	0.0833417	0.185816	-5.32344	8.85632	9.19649
ANKRD23	-0.00560643	7.16994	-0.293025	0.769872	0.860046	-6.77582	7.17324	7.16763
ANKRD24	0.380669	8.30776	3.2697	0.00131111	0.00700879	-1.67098	8.08397	8.46464
ANKRD25	-0.893302	9.64279	-6.35494	1.96439e-09	5.66899e-08	11.1117	10.1679	9.27464
ANKRD26	-0.0064342	7.94739	-0.0967982	0.923004	0.955368	-6.81383	7.95118	7.94474
ANKRD27	-0.395461	8.14958	-6.19829	4.42605e-09	1.16861e-07	10.3251	8.38206	7.9866
ANKRD28	-0.103125	7.71776	-2.17602	0.0309791	0.0877518	-4.49809	7.77838	7.67526
ANKRD29	-0.286158	7.2103	-4.88931	2.38854e-06	2.95913e-05	4.26904	7.37853	7.09237
ANKRD30A	0.0097544	6.95897	0.380455	0.704098	0.81417	-6.74656	6.95324	6.96299
ANKRD30B	0.297559	13.6076	3.21494	0.00157046	0.00814429	-1.83678	13.4326	13.7302
ANKRD31	0.0237962	7.00164	1.42688	0.155509	0.29477	-5.81259	6.98765	7.01144
ANKRD32	-0.260261	7.89994	-4.72193	4.97336e-06	5.66031e-05	3.56886	8.05294	7.79268
ANKRD33	0.478539	11.309	3.53716	0.000525638	0.00324584	-0.826171	11.0276	11.5062
ANKRD35	-0.168633	8.29939	-1.23714	0.217798	0.374879	-6.06117	8.39853	8.2299
ANKRD36	-0.0570209	7.01927	-2.57248	0.0109805	0.0392615	-3.59373	7.05279	6.99577
ANKRD37	-0.616562	9.24224	-5.18031	6.40795e-07	9.31526e-06	5.52896	9.60471	8.98814
ANKRD38	-0.43528	7.56867	-3.82194	0.000187454	0.00134489	0.135472	7.82456	7.38928
ANKRD39	0.0495907	9.12121	0.620278	0.535933	0.687384	-6.62744	9.09206	9.14165
ANKRD40	0.0310203	9.28103	0.565182	0.572719	0.716915	-6.65984	9.26279	9.29381
ANKRD41	-0.0623954	7.25685	-2.50043	0.0133829	0.045908	-3.76852	7.29353	7.23113
ANKRD42	0.0313266	7.36915	0.866931	0.387242	0.555448	-6.44571	7.35074	7.38206
ANKRD43	-0.389968	7.54236	-3.6832	0.000312067	0.00207828	-0.340899	7.77162	7.38165
ANKRD44	0.0673363	7.27091	1.97055	0.0504531	0.127366	-4.91074	7.23132	7.29866
ANKRD45	0.00261977	6.94036	0.175721	0.860729	0.917402	-6.80314	6.93882	6.94144
ANKRD46	-0.0402941	10.3466	-0.378057	0.705875	0.815194	-6.74747	10.3703	10.33
ANKRD47	0.00331565	7.93327	0.0602443	0.952034	0.972931	-6.81669	7.93132	7.93464
ANKRD49	0.143716	9.71758	1.77692	0.0774288	0.175844	-5.26383	9.63309	9.7768
ANKRD5	0.0746725	8.59655	0.918993	0.359444	0.528669	-6.39972	8.55265	8.62732
ANKRD50	0.453604	9.71358	3.13041	0.00206586	0.0102102	-2.08791	9.44691	9.90052
ANKRD53	-0.0604306	7.26212	-2.23929	0.0264769	0.0778519	-4.36326	7.29765	7.23722
ANKRD54	0.0314721	9.79806	0.366669	0.714337	0.821384	-6.75168	9.77956	9.81103
ANKRD55	-0.0104624	7.11988	-0.503339	0.615399	0.749193	-6.69264	7.12603	7.11557
ANKRD57	0.182362	11.751	1.4383	0.152248	0.290403	-5.79653	11.6438	11.8262
ANKRD58	0.0585203	7.0797	2.69938	0.00767234	0.0295393	-3.27479	7.04529	7.10381
ANKRD6	0.109976	7.84818	1.62784	0.105471	0.221406	-5.51174	7.78353	7.89351
ANKRD7	-0.0492677	7.15824	-2.24283	0.0262424	0.0773927	-4.3556	7.18721	7.13794
ANKRD9	0.118704	8.02964	1.45441	0.147736	0.283924	-5.77365	7.95985	8.07856
ANKS1A	-0.353798	11.4033	-2.80474	0.00564229	0.0231011	-2.99932	11.6113	11.2575
ANKS1B	-0.230708	7.29364	-4.68058	5.94529e-06	6.63329e-05	3.3987	7.42926	7.19856
ANKS3	0.525699	8.61861	5.62906	7.65254e-08	1.4299e-06	7.57234	8.30956	8.83526
ANKS4B	0.106736	7.28642	3.70592	0.000287346	0.00193578	-0.26389	7.22368	7.33041
ANKS6	-0.0619921	7.19091	-2.26487	0.024825	0.0742322	-4.30771	7.22735	7.16536
ANKZF1	0.593639	10.2696	6.63632	4.43887e-10	1.51804e-08	12.5537	9.92059	10.5142
ANLN	-1.32614	8.89127	-9.60274	1.29395e-17	3.3663e-15	29.4711	9.67088	8.34474
ANP32A	0.164974	9.12448	2.43869	0.0158032	0.0521609	-3.91464	9.0275	9.19247
ANP32B	-0.593575	13.1637	-7.76299	8.34467e-13	5.99196e-11	18.6586	13.5126	12.9191
ANP32C	-0.212943	7.99673	-2.39237	0.0178669	0.0574033	-4.02204	8.12191	7.90897
ANP32D	-0.0128123	6.92291	-0.87967	0.380321	0.548873	-6.4347	6.93044	6.91763
ANP32E	-0.0461689	7.34418	-2.25276	0.0255952	0.0759292	-4.33407	7.37132	7.32515
ANPEP	-0.786352	7.76448	-5.9003	2.00874e-08	4.44275e-07	8.86268	8.22676	7.44041
ANTXR1	-0.133526	9.89709	-0.98927	0.323983	0.493027	-6.33342	9.97559	9.84206
ANTXR2	-0.782003	9.31042	-4.12782	5.80667e-05	0.000487914	1.23713	9.77015	8.98814
ANTXRL	-0.0353972	6.97448	-2.21605	0.02806	0.081385	-4.41322	6.99529	6.9599
ANUBL1	-0.0075	7.31309	-0.195607	0.845159	0.907909	-6.79947	7.3175	7.31
ANXA1	-0.822582	11.3833	-3.28624	0.001241	0.00669634	-1.62042	11.8669	11.0443
ANXA10	2.90963	10.6162	8.83856	1.41923e-15	2.13936e-13	24.8807	8.90574	11.8154
ANXA11	0.862001	11.1756	8.26673	4.38125e-14	4.56477e-12	21.5323	10.6688	11.5308
ANXA13	-0.050849	7.10364	-2.86459	0.00472011	0.0200127	-2.83858	7.13353	7.08268
ANXA2	-0.517021	9.01885	-4.47357	1.42919e-05	0.000144342	2.56427	9.32279	8.80577
ANXA2P1	-0.593226	9.93067	-3.14293	0.00198432	0.00988416	-2.05108	10.2794	9.68619
ANXA2P3	-0.198393	8.66455	-2.02853	0.0441186	0.114902	-4.79823	8.78118	8.58278
ANXA3	-1.0973	8.34933	-6.58738	5.76408e-10	1.92026e-08	12.3003	8.99441	7.89711
ANXA4	-0.309838	9.038	-2.10733	0.0366043	0.0996804	-4.64035	9.22015	8.91031
ANXA5	-0.935456	10.9652	-6.37463	1.77231e-09	5.1815e-08	11.2113	11.5151	10.5797
ANXA6	0.0346574	7.36273	1.36204	0.175046	0.321344	-5.90143	7.34235	7.37701
ANXA7	-0.336565	10.2448	-4.31304	2.7676e-05	0.000256929	1.93753	10.4426	10.1061
ANXA8	1.60938	11.793	6.90217	1.05509e-10	4.24148e-09	13.9487	10.8469	12.4563
ANXA8L1	1.01241	9.15885	5.73967	4.45601e-08	8.87462e-07	8.09369	8.56368	9.57608
AOAH	-0.241895	7.60103	-4.19358	4.47533e-05	0.000389042	1.48297	7.74324	7.50134
AOC2	-0.017359	7.29303	-0.419098	0.675691	0.793838	-6.73122	7.30324	7.28588
AOC3	-0.40683	8.13333	-2.72288	0.00716949	0.0280375	-3.21419	8.3725	7.96567
AOF1	-0.243772	7.34552	-5.99772	1.23103e-08	2.88318e-07	9.33576	7.48882	7.24505
AOF2	-0.0595573	11.9656	-0.690482	0.490864	0.649448	-6.58182	12.0006	11.941
AOX1	-0.560233	7.37212	-5.22441	5.22659e-07	7.82282e-06	5.72449	7.70147	7.14124
AOX2	0.0253032	6.89576	0.787431	0.432162	0.597638	-6.51083	6.88088	6.90619
AP1B1	0.263743	10.9167	2.99225	0.00319581	0.0145856	-2.48551	10.7616	11.0254
AP1G1	0.181148	10.4258	2.62577	0.00946059	0.0349128	-3.46152	10.3193	10.5004
AP1G2	1.08163	10.7604	9.01109	4.9654e-16	8.75827e-14	25.9066	10.1246	11.2062
AP1GBP1	0.110515	8.10497	1.57785	0.116519	0.238303	-5.59017	8.04	8.15052
AP1M1	0.159169	11.2295	1.96101	0.0515654	0.129329	-4.92895	11.1359	11.2951
AP1M2	0.319786	9.68285	3.03789	0.00277138	0.0129474	-2.35594	9.49485	9.81464
AP1S1	0.00971043	10.1391	0.0848129	0.932513	0.960886	-6.81492	10.1334	10.1431
AP1S2	-1.06324	8.83303	-8.58419	6.59235e-15	8.67598e-13	23.381	9.45809	8.39485
AP1S3	0.295708	7.81958	3.03523	0.00279462	0.0130402	-2.36354	7.64574	7.94144
AP2A1	0.0470831	8.54709	0.881858	0.37914	0.547615	-6.4328	8.51941	8.56649
AP2A2	0.23948	8.8577	2.6232	0.00952914	0.0351109	-3.46794	8.71691	8.95639
AP2B1	-0.180414	9.77291	-1.43789	0.152363	0.29059	-5.79711	9.87897	9.69856
AP2M1	0.0281534	11.4227	0.291923	0.770713	0.8605	-6.77614	11.4062	11.4343
AP2S1	-0.377006	13.1915	-4.22971	3.87386e-05	0.000343142	1.61937	13.4131	13.0361
AP3B1	-0.19587	11.199	-2.01148	0.0459063	0.118448	-4.83163	11.3141	11.1182
AP3B2	0.0188675	7.47212	0.250581	0.802451	0.881181	-6.78728	7.46103	7.4799
AP3D1	0.0472104	10.6036	0.735635	0.463	0.624633	-6.5499	10.5759	10.6231
AP3M1	-0.438902	8.77727	-3.90024	0.000139742	0.0010471	0.410811	9.03529	8.59639
AP3M2	0.382312	10.8646	3.60889	0.000407685	0.00261077	-0.589933	10.6399	11.0222
AP3S1	-1.13051	9.18745	-8.0473	1.59636e-13	1.4048e-11	20.271	9.85206	8.72155
AP3S2	-0.0708005	8.59485	-1.01688	0.310701	0.479404	-6.30605	8.63647	8.56567
AP4B1	0.122555	10.4866	1.43727	0.152539	0.290815	-5.79798	10.4146	10.5371
AP4E1	-0.26245	9.09218	-3.39979	0.000846199	0.00486227	-1.26728	9.24647	8.98402
AP4M1	0.0536416	8.40418	0.839505	0.402404	0.570097	-6.46888	8.37265	8.42629
AP4S1	0.0835916	7.39782	3.56187	0.000481785	0.00301845	-0.745246	7.34868	7.43227
APAF1	-0.120012	10.3712	-1.26048	0.20928	0.364544	-6.03246	10.4418	10.3218
APBA1	0.00678896	7.1337	0.332964	0.739585	0.839202	-6.76339	7.12971	7.13649
APBA2	-0.242104	7.37885	-4.19368	4.47366e-05	0.000388977	1.48332	7.52118	7.27907
APBA2BP	-0.00359005	8.52024	-0.0536923	0.957245	0.975676	-6.81706	8.52235	8.51876
APBA3	0.227696	9.99915	3.04705	0.0026927	0.0126549	-2.32972	9.86529	10.093
APBB1	-0.0181519	7.05418	-1.4947	0.136909	0.26858	-5.71537	7.06485	7.0467
APBB1IP	-0.986243	8.16109	-6.18213	4.80977e-09	1.25821e-07	10.2446	8.74088	7.75464
APBB2	-0.118652	7.12539	-5.07813	1.02294e-06	1.40817e-05	5.08055	7.19515	7.07649
APBB3	0.40834	11.1828	3.02645	0.00287259	0.0133469	-2.38859	10.9428	11.3511
APC	0.0677683	7.53455	2.16598	0.0317517	0.0893543	-4.51916	7.49471	7.56247
APC2	-0.076889	7.22715	-2.95211	0.00361768	0.0161487	-2.59802	7.27235	7.19546
APCDD1	0.517823	9.55618	3.34601	0.00101569	0.00566243	-1.43584	9.25176	9.76959
APCDD1L	-0.663971	7.67364	-4.39569	1.97355e-05	0.000191145	2.25798	8.06397	7.4
APCS	0.000588235	7.07976	0.0320303	0.974487	0.985888	-6.81798	7.07941	7.08
APEG1	-0.830758	8.55691	-3.99247	9.8324e-05	0.000770869	0.741039	9.04529	8.21454
APEH	0.212774	12.0289	2.18029	0.0306556	0.087051	-4.4891	11.9038	12.1166
APEX1	-0.117832	11.9628	-1.13413	0.25839	0.422005	-6.18156	12.0321	11.9142
APEX2	-0.183558	10.2461	-2.12151	0.035376	0.0971056	-4.61134	10.354	10.1704
APH1A	-0.190273	12.2528	-1.51227	0.132382	0.262229	-5.68946	12.3647	12.1744
APH1B	0.0736022	8.79915	0.876049	0.38228	0.550789	-6.43785	8.75588	8.82948
API5	-0.446527	10.7859	-4.87269	2.57096e-06	3.1623e-05	4.1987	11.0484	10.6019
APIP	-0.502618	8.90673	-4.89016	2.37953e-06	2.94902e-05	4.27265	9.20221	8.69959
APITD1	-0.349639	8.88945	-4.25264	3.53317e-05	0.000317127	1.70641	9.095	8.74536
APLN	-0.15842	7.54952	-3.60749	0.000409718	0.00262142	-0.594563	7.64265	7.48423
APLP1	-0.210878	7.13	-3.72494	0.000268092	0.00182663	-0.199136	7.25397	7.04309
APLP2	-0.14176	10.8215	-1.08972	0.277429	0.443672	-6.23028	10.9049	10.7631
APM-1	0.986983	9.7817	6.23517	3.65936e-09	9.90169e-08	10.5092	9.20147	10.1885
APOA1	-0.111724	7.22388	-2.99453	0.00317328	0.0144999	-2.47909	7.28956	7.17784
APOA1BP	0.084195	11.0079	0.91537	0.361336	0.53043	-6.403	10.9584	11.0426
APOA2	-0.0553957	7.02376	-0.810473	0.418839	0.585364	-6.49259	7.05632	7.00093
APOA4	0.00789418	6.89479	0.435716	0.663614	0.785212	-6.72417	6.89015	6.89804
APOA5	0.0199348	7.25745	0.908117	0.365144	0.533839	-6.40954	7.24574	7.26567
APOB	-0.0282626	7.12309	-1.67577	0.0956827	0.205724	-5.43433	7.13971	7.11144
APOB48R	0.956856	8.27752	7.38554	7.20083e-12	4.00131e-10	16.5595	7.715	8.67186
APOBEC1	0.0187902	7.24958	0.415157	0.678568	0.795994	-6.73285	7.23853	7.25732
APOBEC2	0.026977	6.95321	0.561137	0.575467	0.719156	-6.66211	6.93735	6.96433
APOBEC3A	-0.188085	7.30958	-2.30192	0.0225928	0.0689792	-4.22621	7.42015	7.23206
APOBEC3B	-0.915311	7.68588	-8.07077	1.39112e-13	1.23973e-11	20.4052	8.22397	7.30866
APOBEC3C	0.613983	9.16521	6.12528	6.43745e-09	1.63862e-07	9.96261	8.80426	9.41825
APOBEC3D	-0.00118405	7.32533	-0.0538978	0.957082	0.975647	-6.81705	7.32603	7.32485
APOBEC3F	0.281654	8.61867	4.14228	5.48506e-05	0.000464934	1.29089	8.45309	8.73474
APOBEC3G	0.112714	8.62891	1.15045	0.251627	0.413851	-6.16316	8.56265	8.67536
APOBEC3H	-0.0114069	7.818	-0.131501	0.89554	0.938966	-6.8099	7.82471	7.8133
APOBEC4	0.00328229	6.92061	0.19057	0.849097	0.910345	-6.80044	6.91868	6.92196
APOC1	-0.509612	10.2739	-3.20174	0.00163979	0.00844192	-1.87641	10.5735	10.0639
APOC2	-0.161754	7.37388	-3.08236	0.00240838	0.0115799	-2.228	7.46897	7.30722
APOC3	0.0676743	7.44067	2.20582	0.0287824	0.0829779	-4.43505	7.40088	7.46856
APOC4	-0.0306883	7.01461	-1.77924	0.0770463	0.175156	-5.25981	7.03265	7.00196
APOD	-0.773977	9.11485	-3.23696	0.00146092	0.00765945	-1.77041	9.56985	8.79588
APOE	-1.2669	10.4893	-6.44129	1.2492e-09	3.79845e-08	11.5503	11.2341	9.96722
APOF	0.425155	8.39994	3.90056	0.000139574	0.00104604	0.411942	8.15	8.57515
APOH	-0.0227865	7.02455	-1.50661	0.133828	0.264195	-5.69784	7.03794	7.01515
APOL1	1.03842	8.72473	7.70727	1.15052e-12	7.93951e-11	18.3456	8.11426	9.15268
APOL2	0.086842	7.40679	2.66087	0.00856566	0.0322114	-3.37307	7.35574	7.44258
APOL3	0.00261219	8.65521	0.0263793	0.978987	0.988327	-6.81815	8.65368	8.65629
APOL4	-0.0628381	7.336	-1.28615	0.200198	0.353444	-6.00028	7.37294	7.3101
APOL5	0.00898423	7.00558	0.47274	0.637025	0.765449	-6.70746	7.00029	7.00928
APOL6	-0.201375	7.48794	-3.97605	0.000104718	0.000813943	0.681799	7.60632	7.40495
APOLD1	-0.836763	8.33588	-6.0258	1.06803e-08	2.55625e-07	9.47304	8.82779	7.99103
APOM	0.124844	7.88236	2.55552	0.0115084	0.0407098	-3.6353	7.80897	7.93381
APOO	-0.2208	10.0467	-2.79194	0.00585959	0.0238177	-3.03329	10.1765	9.95567
APOOL	-0.0754078	8.01376	-0.944133	0.346485	0.516182	-6.37655	8.05809	7.98268
APP	-0.0994345	9.79552	-1.1666	0.245058	0.406331	-6.14471	9.85397	9.75454
APPBP1	-0.240277	10.7204	-3.77656	0.000221796	0.00155378	-0.0219641	10.8616	10.6213
APPBP2	-0.131634	7.53291	-2.98017	0.00331767	0.0150257	-2.5195	7.61029	7.47866
APPL1	-0.0945224	10.0937	-1.28129	0.201894	0.355522	-6.00642	10.1493	10.0547
APPL2	-0.413746	10.1631	-4.94759	1.8427e-06	2.36508e-05	4.51711	10.4063	9.99258
APRIN	-0.33527	8.19467	-4.92096	2.07514e-06	2.61757e-05	4.4035	8.39176	8.05649
APRT	0.170302	10.975	1.52851	0.128305	0.256098	-5.66525	10.8749	11.0452
APTX	0.154609	9.3903	2.20366	0.0289368	0.0832932	-4.43964	9.29941	9.45402
AQP1	-0.0110992	9.97715	-0.073529	0.941474	0.966524	-6.8158	9.98368	9.97258
AQP10	0.0727244	7.50261	2.15282	0.0327891	0.091591	-4.54662	7.45985	7.53258
AQP11	-0.443526	7.48485	-7.20431	1.99083e-11	9.7274e-10	15.5699	7.74559	7.30206
AQP12A	0.174767	7.79921	2.23742	0.0266016	0.0780836	-4.36731	7.69647	7.87124
AQP2	-0.0207535	7.21618	-0.793108	0.428857	0.594536	-6.50638	7.22838	7.20763
AQP3	1.84224	10.1655	7.75157	8.91332e-13	6.34667e-11	18.5944	9.0825	10.9247
AQP4	0.0183323	6.98842	1.20483	0.229998	0.389196	-6.10003	6.97765	6.99598
AQP5	-0.0735067	6.84576	-2.3813	0.0183942	0.0586805	-4.04743	6.88897	6.81546
AQP6	0.0286492	7.09964	2.24249	0.0262651	0.0774408	-4.35634	7.08279	7.11144
AQP7	0.0422635	7.63176	0.770377	0.44218	0.606402	-6.52398	7.60691	7.64918
AQP7P2	0.2198	8.00333	1.90055	0.0591086	0.143322	-5.0424	7.87412	8.09392
AQP8	-0.0271771	7.23079	-0.891652	0.373881	0.54262	-6.4242	7.24676	7.21959
AQP9	-0.633687	7.62394	-6.42192	1.38317e-09	4.17002e-08	11.4516	7.99647	7.36278
AQR	0.0396604	9.78273	0.518521	0.604791	0.741002	-6.68494	9.75941	9.79907
AR	0.0951698	8.23624	0.782082	0.43529	0.600239	-6.51498	8.18029	8.27546
ARAF	0.230731	10.5618	2.66643	0.00843102	0.0318205	-3.35895	10.4262	10.6569
ARC	-0.00342632	7.33152	-0.0899248	0.928456	0.958656	-6.81447	7.33353	7.3301
ARCN1	-0.542162	11.4233	-4.71215	5.18841e-06	5.86736e-05	3.5285	11.7421	11.1999
ARD1A	-0.0361082	10.8513	-0.376283	0.707191	0.816192	-6.74813	10.8725	10.8364
AREG	0.0166722	7.01024	0.963222	0.336849	0.506334	-6.35855	7.00044	7.01711
ARF1	-0.276827	11.9818	-3.47619	0.000650458	0.0038999	-1.02381	12.1446	11.8677
ARF3	-0.316037	10.9751	-2.99025	0.00321567	0.0146637	-2.49114	11.1609	10.8448
ARF4	-0.683927	11.0518	-6.63504	4.4694e-10	1.52602e-08	12.5471	11.4538	10.7699
ARF5	-0.103625	11.8178	-1.51912	0.13065	0.259623	-5.67928	11.8787	11.7751
ARF6	-0.0215327	7.36661	-0.805356	0.421776	0.588039	-6.49669	7.37926	7.35773
ARFGAP1	-0.112523	11.1709	-0.847109	0.398164	0.566129	-6.46253	11.2371	11.1245
ARFGAP3	-0.668011	9.72788	-5.36989	2.64738e-07	4.29861e-06	6.37781	10.1206	9.45258
ARFGEF1	0.462661	11.2586	4.28859	3.05608e-05	0.000279619	1.84366	10.9866	11.4493
ARFGEF2	-0.241411	8.6497	-2.86134	0.00476646	0.020173	-2.8474	8.79162	8.55021
ARFIP1	-0.106419	9.77891	-1.02689	0.305978	0.474355	-6.29594	9.84147	9.73505
ARFIP2	0.0858293	7.52855	2.06306	0.0406774	0.108085	-4.72975	7.47809	7.56392
ARFRP1	0.0367738	8.12103	0.720715	0.472108	0.632467	-6.56067	8.09941	8.13619
ARG1	-0.0346483	7.03345	-1.15443	0.249998	0.411873	-6.15864	7.05382	7.01918
ARG2	0.200185	8.49327	2.36498	0.0191961	0.0606393	-4.08464	8.37559	8.57577
ARG99	-0.0307429	7.35752	-2.00103	0.0470327	0.120863	-4.85197	7.37559	7.34485
ARGFX	0.0816161	7.36533	2.90436	0.00418578	0.0181806	-2.73007	7.31735	7.39897
ARGFXP2	-0.0123908	6.93933	-0.737312	0.461982	0.623778	-6.54868	6.94662	6.93423
ARHGAP1	0.05245	11.9144	0.58217	0.561249	0.707494	-6.65017	11.8835	11.936
ARHGAP10	-0.0768572	10.0688	-0.626438	0.531896	0.684273	-6.62364	10.114	10.0371
ARHGAP11A	-0.285368	7.18709	-9.29274	8.82084e-17	1.82022e-14	27.595	7.35485	7.06948
ARHGAP12	-0.126578	9.46897	-1.02393	0.30737	0.475818	-6.29894	9.54338	9.4168
ARHGAP15	-0.491201	8.17594	-5.70323	5.32898e-08	1.03913e-06	7.92116	8.46471	7.97351
ARHGAP17	-0.37824	9.89279	-5.09245	9.58385e-07	1.3305e-05	5.14302	10.1151	9.73691
ARHGAP18	-0.0266086	8.22715	-0.286485	0.774867	0.863018	-6.7777	8.24279	8.21619
ARHGAP19	-0.447774	9.24794	-5.43385	1.95566e-07	3.2872e-06	6.66901	9.51118	9.0634
ARHGAP20	-0.308457	7.28661	-4.54315	1.06757e-05	0.000112025	2.84149	7.46794	7.15948
ARHGAP21	-0.375534	11.7219	-4.52358	1.15921e-05	0.000120364	2.76319	11.9426	11.5671
ARHGAP22	0.0264448	7.52158	0.655703	0.512931	0.667959	-6.60503	7.50603	7.53247
ARHGAP23	0.587721	11.1383	4.78651	3.75544e-06	4.42584e-05	3.83682	10.7928	11.3805
ARHGAP24	-0.346725	7.3997	-5.33027	3.18994e-07	5.06163e-06	6.19865	7.60353	7.2568
ARHGAP25	0.0766404	7.83388	1.31808	0.189307	0.339962	-5.95936	7.78882	7.86546
ARHGAP26	0.650182	7.84576	7.95337	2.76457e-13	2.27022e-11	19.7355	7.46353	8.11371
ARHGAP27	0.834456	12.346	6.38004	1.72279e-09	5.0541e-08	11.2388	11.8554	12.6899
ARHGAP28	-0.350105	7.23315	-6.0026	1.20103e-08	2.82538e-07	9.3596	7.43897	7.08887
ARHGAP29	-0.221469	7.1223	-5.62494	7.80741e-08	1.45755e-06	7.55303	7.2525	7.03103
ARHGAP30	-0.485021	8.52545	-4.21046	4.18403e-05	0.000367553	1.54656	8.81059	8.32557
ARHGAP4	-0.18824	9.67448	-1.22648	0.221769	0.379639	-6.0741	9.78515	9.59691
ARHGAP5	-0.00989691	7.62418	-0.337732	0.735995	0.837114	-6.76181	7.63	7.6201
ARHGAP6	0.0738144	7.38339	1.82616	0.0696381	0.162312	-5.17735	7.34	7.41381
ARHGAP8	0.0511037	7.44945	1.95336	0.0524729	0.131056	-4.9435	7.41941	7.47052
ARHGAP9	-0.413878	8.31345	-3.46098	0.000685673	0.00406801	-1.07266	8.55676	8.14289
ARHGDIA	0.0730913	12.3419	0.804903	0.422037	0.588192	-6.49705	12.299	12.3721
ARHGDIB	0.605112	14.0669	6.10689	7.0716e-09	1.78084e-07	9.87173	13.7112	14.3163
ARHGDIG	0.142213	7.86655	2.59449	0.0103281	0.037499	-3.53944	7.78294	7.92515
ARHGEF1	-0.0119224	8.8977	-0.124033	0.90144	0.942604	-6.81084	8.90471	8.89278
ARHGEF10	-0.277871	8.71194	-2.73704	0.00688098	0.027144	-3.17742	8.87529	8.59742
ARHGEF10L	0.521481	8.1623	9.73605	5.63912e-18	1.71224e-15	30.283	7.85574	8.37722
ARHGEF11	0.0253078	8.26885	0.557343	0.57805	0.721146	-6.66421	8.25397	8.27928
ARHGEF12	0.469008	8.96248	6.23463	3.66975e-09	9.91719e-08	10.5065	8.68676	9.15577
ARHGEF15	-0.0623241	7.72527	-0.923834	0.356925	0.526203	-6.3953	7.76191	7.69959
ARHGEF16	0.939181	11.1562	7.08349	3.89495e-11	1.77081e-09	14.9173	10.6041	11.5433
ARHGEF17	-0.377905	8.58048	-3.70878	0.000284377	0.00191973	-0.254194	8.80265	8.42474
ARHGEF18	0.245399	12.05	2.8138	0.00549292	0.0225752	-2.97519	11.9057	12.1511
ARHGEF19	0.827429	10.5605	6.62742	4.65528e-10	1.58574e-08	12.5075	10.0741	10.9015
ARHGEF2	0.129115	12.0647	1.1077	0.26961	0.434736	-6.21079	11.9888	12.1179
ARHGEF3	0.0841404	11.0808	0.7972	0.426484	0.592425	-6.50316	11.0313	11.1155
ARHGEF4	0.159218	8.10242	1.03642	0.301525	0.469467	-6.28623	8.00882	8.16804
ARHGEF5	-0.00302304	7.68058	-0.0588378	0.953153	0.973652	-6.81677	7.68235	7.67933
ARHGEF6	0.404947	10.407	2.87653	0.00455351	0.0194265	-2.80615	10.169	10.5739
ARHGEF7	-0.0654821	10.4592	-0.8289	0.408362	0.575737	-6.47764	10.4976	10.4322
ARHGEF9	0.0510643	7.92267	0.84757	0.397908	0.565917	-6.46214	7.89265	7.94371
ARID1A	-0.310858	10.4046	-3.66182	0.00033715	0.00221822	-0.41299	10.5874	10.2765
ARID1B	0.0359081	7.22273	2.17566	0.0310066	0.0878063	-4.49885	7.20162	7.23753
ARID2	-0.110655	7.85024	-1.2589	0.209849	0.365279	-6.03442	7.91529	7.80464
ARID3A	-0.171551	9.61606	-1.04611	0.297045	0.464847	-6.27627	9.71691	9.54536
ARID3B	0.306862	9.15952	3.94449	0.000118144	0.000904896	0.56844	8.97912	9.28598
ARID3C	0.0050758	6.93945	0.268295	0.788808	0.871784	-6.78271	6.93647	6.94155
ARID4A	0.183234	8.59345	3.0469	0.00269395	0.0126581	-2.33014	8.48574	8.66897
ARID4B	-0.0302289	7.72679	-0.463531	0.643596	0.770471	-6.71175	7.74456	7.71433
ARID5A	-0.259721	7.49673	-5.5301	1.23457e-07	2.19483e-06	7.11167	7.64941	7.38969
ARID5B	-0.559413	10.6695	-3.59849	0.000423077	0.00269472	-0.624419	10.9984	10.439
ARIH1	-0.442198	8.85739	-6.09968	7.33651e-09	1.83884e-07	9.83616	9.11735	8.67515
ARIH2	0.405309	11.3133	3.72377	0.00026924	0.00183327	-0.203124	11.075	11.4803
ARL1	0.0128199	11.0922	0.148226	0.882345	0.93129	-6.80757	11.0847	11.0975
ARL10	-0.00224682	7.28309	-0.0976756	0.922309	0.954957	-6.81375	7.28441	7.28216
ARL11	0.0281125	7.00491	0.994152	0.321608	0.490377	-6.32863	6.98838	7.01649
ARL13A	-0.0469982	7.15061	-2.29089	0.0232379	0.0705536	-4.25059	7.17824	7.13124
ARL13B	-0.360196	7.52545	-7.42226	5.85133e-12	3.32088e-10	16.7615	7.73721	7.37701
ARL14	0.269125	8.85424	1.46614	0.144518	0.279534	-5.75685	8.69603	8.96515
ARL15	0.063869	7.39461	1.82379	0.0699979	0.162972	-5.18157	7.35706	7.42093
ARL16	0.0644209	10.6696	0.763213	0.446429	0.609985	-6.52943	10.6318	10.6962
ARL17P1	0.178344	7.94073	1.82429	0.0699211	0.162847	-5.18067	7.83588	8.01423
ARL2	-0.219369	11.9893	-2.03092	0.0438723	0.114492	-4.79352	12.1182	11.8989
ARL2BP	-0.309281	10.7961	-3.04473	0.00271242	0.0127237	-2.33636	10.9779	10.6687
ARL3	-0.0826304	8.05539	-1.05822	0.291507	0.458997	-6.26369	8.10397	8.02134
ARL4A	-0.0775584	8.04727	-0.898432	0.370268	0.538994	-6.4182	8.09287	8.01531
ARL4C	-0.279004	7.9123	-4.58638	8.89191e-06	9.52586e-05	3.01539	8.07632	7.79732
ARL4D	0.0598727	7.86873	0.783797	0.434286	0.599287	-6.51365	7.83353	7.8934
ARL5A	-0.0185506	12.1732	-0.294948	0.768405	0.85895	-6.77525	12.1841	12.1656
ARL5B	-0.258871	7.58473	-3.37557	0.000918952	0.00520539	-1.34347	7.73691	7.47804
ARL5C	0.0265418	6.81752	1.44455	0.150487	0.287786	-5.78769	6.80191	6.82845
ARL6	-0.0319633	7.02812	-1.70123	0.0907883	0.197782	-5.39232	7.04691	7.01495
ARL6IP1	-0.512661	12.782	-3.73158	0.000261665	0.00178857	-0.176473	13.0834	12.5707
ARL6IP2	-0.559845	8.71588	-7.54838	2.85872e-12	1.76887e-10	17.459	9.045	8.48515
ARL6IP4	0.147072	9.97867	2.01413	0.0456244	0.117928	-4.82646	9.89221	10.0393
ARL6IP5	0.665515	12.4962	5.63588	7.40308e-08	1.38878e-06	7.60427	12.105	12.7705
ARL6IP6	-0.600713	9.19303	-4.3324	2.55785e-05	0.000239973	2.01217	9.54618	8.94546
ARL8A	0.0510734	7.22885	2.48874	0.013814	0.0470377	-3.79645	7.19882	7.2499
ARL8B	-0.396578	11.4702	-3.57051	0.000467279	0.00294362	-0.716833	11.7034	11.3068
ARL9	-0.27498	8.07673	-2.01857	0.0451557	0.117007	-4.81778	8.23838	7.9634
ARMC1	-0.0715327	11.0572	-0.802109	0.423647	0.58966	-6.49927	11.0993	11.0277
ARMC10	-0.295738	7.63982	-4.84914	2.85271e-06	3.4697e-05	4.09934	7.81368	7.51794
ARMC2	-0.00652668	7.12455	-0.264846	0.791459	0.873602	-6.78363	7.12838	7.12186
ARMC4	-0.151859	7.18867	-4.12173	5.94762e-05	0.000498182	1.2145	7.27794	7.12608
ARMC5	0.34802	9.04018	4.73153	4.77077e-06	5.46486e-05	3.60851	8.83559	9.18361
ARMC6	0.0721331	9.11079	1.0983	0.273676	0.439372	-6.22101	9.06838	9.14052
ARMC7	0.17416	9.83709	2.21417	0.0281911	0.0816611	-4.41723	9.73471	9.90887
ARMC8	-0.212756	7.76345	-5.81637	3.05108e-08	6.35153e-07	8.45914	7.88853	7.67577
ARMC9	-0.0635931	7.52291	-2.32186	0.0214659	0.0662802	-4.18184	7.56029	7.4967
ARMCX1	-0.473402	8.4017	-3.34122	0.00103223	0.00573435	-1.45074	8.68	8.2066
ARMCX2	0.0466677	10.3148	0.277349	0.78186	0.867548	-6.78026	10.2874	10.334
ARMCX3	-0.211561	7.75585	-3.98941	9.94841e-05	0.000778672	0.730008	7.88022	7.66866
ARMCX4	0.376845	8.46933	3.21563	0.00156693	0.00813091	-1.83471	8.24779	8.62464
ARMCX5	-0.0959627	8.61491	-1.0262	0.306304	0.474757	-6.29665	8.67132	8.57536
ARMCX6	-0.0991343	8.49952	-1.25136	0.212578	0.368602	-6.04373	8.55779	8.45866
ARMET	-0.378093	13.1327	-3.30955	0.0011481	0.00626663	-1.54878	13.355	12.9769
ARMETL1	0.0101471	7.60582	0.293218	0.769725	0.85993	-6.77576	7.59985	7.61
ARNT	-0.0376425	9.33861	-0.391326	0.696063	0.808507	-6.7424	9.36074	9.32309
ARNT2	-0.814626	8.53036	-5.59242	9.14068e-08	1.68208e-06	7.40113	9.00926	8.19464
ARNTL	-0.0304548	7.60327	-0.583184	0.560567	0.706971	-6.64959	7.62118	7.59072
ARNTL2	0.0355503	7.73958	0.828167	0.408775	0.576072	-6.47824	7.71868	7.75423
ARPC1A	-0.393625	12.3973	-4.89633	2.31535e-06	2.87854e-05	4.29878	12.6287	12.2351
ARPC2	0.368109	12.5627	5.48985	1.49735e-07	2.59693e-06	6.92593	12.3463	12.7144
ARPC3	0.124788	12.0542	1.3241	0.187305	0.337393	-5.95154	11.9809	12.1057
ARPC4	-0.338722	10.9487	-3.38193	0.000899301	0.00511143	-1.32351	11.1478	10.8091
ARPC5	-0.442456	12.5322	-4.24182	3.69014e-05	0.000328649	1.6653	12.7924	12.3499
ARPC5L	-0.284504	12.2044	-3.84171	0.000174126	0.00126162	0.204555	12.3716	12.0871
ARPM1	0.381969	8.13176	4.9723	1.64975e-06	2.1512e-05	4.62293	7.90721	8.28918
ARPP-19	-0.4906	9.61394	-4.48756	1.3481e-05	0.000137097	2.61975	9.90235	9.41175
ARPP-21	0.0365343	7.14824	0.905872	0.366328	0.534962	-6.41156	7.12676	7.1633
ARR3	0.0108854	7.01758	0.746982	0.45614	0.618621	-6.54157	7.01118	7.02206
ARRB1	-0.419644	8.62521	-4.56652	9.67213e-06	0.000102583	2.93537	8.87191	8.45227
ARRB2	0.0483505	7.61842	1.31817	0.189277	0.339924	-5.95925	7.59	7.63835
ARRDC1	0.744055	10.4511	7.00715	5.93476e-11	2.55604e-09	14.5079	10.0137	10.7577
ARRDC2	0.306707	8.58442	4.7229	4.9526e-06	5.64272e-05	3.57285	8.40412	8.71082
ARRDC3	-0.112624	8.71188	-1.29812	0.196061	0.34818	-5.98505	8.77809	8.66546
ARRDC4	0.327559	8.66521	3.19689	0.00166594	0.00854356	-1.89092	8.47265	8.80021
ARS2	0.144798	10.4432	1.62557	0.105955	0.222103	-5.51536	10.3581	10.5029
ARSA	0.549366	8.86267	5.38711	2.44059e-07	3.99642e-06	6.456	8.53971	9.08907
ARSB	-0.0604033	7.30067	-2.54165	0.0119568	0.0419782	-3.6691	7.33618	7.27577
ARSD	0.707244	10.2143	6.47835	1.02761e-09	3.20725e-08	11.7396	9.79853	10.5058
ARSE	0.0468542	7.22152	1.41521	0.158895	0.299427	-5.82888	7.19397	7.24082
ARSF	-0.0222301	7.23267	-0.942927	0.3471	0.516691	-6.37768	7.24574	7.22351
ARSG	-0.0574909	7.75988	-0.959081	0.338925	0.508519	-6.36249	7.79368	7.73619
ARSH	0.0419997	7.16248	1.8522	0.0657883	0.155444	-5.13071	7.13779	7.17979
ARSI	-0.0741298	6.9223	-3.03224	0.00282091	0.0131441	-2.37206	6.96588	6.89175
ARSJ	-0.122867	6.99115	-3.39726	0.00085352	0.00489838	-1.27524	7.06338	6.94052
ARSK	-0.0408839	7.24582	-1.16173	0.247027	0.408482	-6.15031	7.26985	7.22897
ART1	0.0201471	7.2917	0.966465	0.33523	0.504685	-6.35546	7.27985	7.3
ART3	-0.285972	7.41703	-3.46062	0.000686515	0.00407073	-1.0738	7.58515	7.29918
ART4	-0.0384369	7.03873	-1.05289	0.293933	0.461613	-6.26924	7.06132	7.02289
ART5	-0.29205	7.40655	-4.21967	4.03274e-05	0.000355881	1.58137	7.57824	7.28619
ARTN	0.0322195	7.386	0.562825	0.57432	0.718264	-6.66116	7.36706	7.39928
ARTS-1	0.0713099	7.29133	2.89128	0.00435504	0.0187444	-2.7659	7.24941	7.32072
ARV1	0.188382	10.3224	2.23627	0.0266783	0.0782493	-4.36979	10.2116	10.4
ARVCF	0.199322	8.15703	3.8194	0.000189233	0.00135605	0.126627	8.03985	8.23918
ARVP6125	0.0675697	7.38958	2.07257	0.0397709	0.106328	-4.71069	7.34985	7.41742
ARX	-0.0490813	7.23497	-1.76167	0.0799816	0.180225	-5.29015	7.26382	7.21474
AS3MT	-0.663542	7.67521	-8.96666	6.51156e-16	1.11165e-13	25.6418	8.06529	7.40175
ASAH1	0.00989691	7.94582	0.146984	0.883325	0.931598	-6.80775	7.94	7.9499
ASAH2	0.00888114	6.95552	0.927047	0.355259	0.524657	-6.39236	6.95029	6.95918
ASAH3	-0.040943	7.10564	-2.34089	0.0204366	0.0637746	-4.13915	7.12971	7.08876
ASAH3L	0.255186	9.71164	1.32512	0.186969	0.337003	-5.95022	9.56162	9.8168
ASAHL	-0.254266	8.88376	-2.62464	0.00949064	0.0350085	-3.46434	9.03324	8.77897
ASAM	-0.218299	7.30667	-4.09889	6.50546e-05	0.000539908	1.12996	7.435	7.2167
ASB1	0.0510794	9.97297	0.571704	0.568303	0.713298	-6.65617	9.94294	9.99402
ASB10	-0.0917071	6.99697	-2.1554	0.0325839	0.0911557	-4.54127	7.05088	6.95918
ASB11	0.0982611	7.24703	2.76151	0.0064073	0.0256322	-3.1135	7.18926	7.28753
ASB12	0.205409	7.2537	5.0695	1.06389e-06	1.45785e-05	5.04295	7.13294	7.33835
ASB13	0.369253	9.73958	3.70661	0.000286627	0.00193277	-0.26155	9.5225	9.89175
ASB14	-0.0100197	7.05073	-0.609173	0.54325	0.69317	-6.63422	7.05662	7.0466
ASB15	-0.0308596	6.95818	-1.56121	0.120394	0.24423	-5.61575	6.97632	6.94546
ASB16	-0.0837022	7.23697	-3.04625	0.00269951	0.0126767	-2.33202	7.28618	7.20247
ASB17	0.0288539	7.46873	0.860147	0.390959	0.558951	-6.45151	7.45176	7.48062
ASB18	0.00960279	7.23594	0.458253	0.647375	0.7731	-6.71416	7.23029	7.2399
ASB2	0.0416298	8.20109	0.467706	0.640613	0.768197	-6.70982	8.17662	8.21825
ASB3	-0.0778987	9.27097	-1.07266	0.284992	0.451924	-6.24849	9.31676	9.23887
ASB4	-0.0216267	7.13273	-1.90961	0.0579232	0.141025	-5.02563	7.14544	7.12381
ASB5	-0.450444	7.07358	-4.32981	2.58503e-05	0.000242096	2.00216	7.33838	6.88794
ASB6	0.29876	8.43358	4.02088	8.81251e-05	0.000702176	0.844062	8.25794	8.5567
ASB7	0.141128	7.79885	2.38166	0.0183769	0.0586385	-4.04661	7.71588	7.85701
ASB8	-0.107173	9.44685	-1.46895	0.143754	0.278377	-5.7528	9.50985	9.40268
ASB9	-0.183269	7.94285	-2.05007	0.0419444	0.110664	-4.75565	8.05059	7.86732
ASCC1	-0.141634	10.587	-1.74181	0.0834091	0.185927	-5.32409	10.6703	10.5287
ASCC2	0.70052	13.2249	5.80808	3.17894e-08	6.60477e-07	8.41952	12.8131	13.5136
ASCC3	-0.205299	8.75152	-3.09697	0.00229905	0.0111602	-2.18561	8.87221	8.66691
ASCC3L1	0.244701	9.22606	2.49579	0.0135528	0.0463154	-3.77964	9.08221	9.32691
ASCIZ	-0.352495	8.80836	-3.20155	0.00164079	0.00844417	-1.87697	9.01559	8.66309
ASCL1	-0.184397	7.2963	-1.71985	0.0873402	0.192543	-5.36122	7.40471	7.22031
ASCL2	0.724939	10.11	4.75323	4.34174e-06	5.02076e-05	3.6984	9.68382	10.4088
ASCL3	0.0275591	7.30885	1.46353	0.145229	0.280514	-5.7606	7.29265	7.32021
ASCL4	0.0292283	7.05321	1.39592	0.164618	0.307309	-5.85551	7.03603	7.06526
ASF1A	0.0380761	9.27606	0.323385	0.746815	0.844076	-6.76652	9.25368	9.29175
ASF1B	-1.0301	9.12442	-6.09492	7.51716e-09	1.87638e-07	9.81263	9.73	8.6999
ASGR1	-0.564089	8.34206	-5.51097	1.35331e-07	2.37424e-06	7.02327	8.67368	8.10959
ASGR2	-0.0596953	7.02182	-2.99497	0.00316894	0.014491	-2.47785	7.05691	6.99722
ASH1L	-0.0436113	7.6123	-1.43443	0.153346	0.291878	-5.80198	7.63794	7.59433
ASH2L	-0.725849	10.5918	-6.21202	4.12389e-09	1.09701e-07	10.3935	11.0185	10.2927
ASIP	0.0173241	7.30327	0.698186	0.486046	0.645183	-6.57651	7.29309	7.31041
ASL	0.121183	7.97418	2.30981	0.0221409	0.0679069	-4.2087	7.90294	8.02412
ASMT	0.00233778	7.07873	0.0812221	0.935364	0.962652	-6.81521	7.07735	7.07969
ASMTL	0.0191146	9.18006	0.199602	0.842038	0.905769	-6.79869	9.16882	9.18794
ASNA1	0.00216495	8.23127	0.0478599	0.961886	0.978342	-6.81735	8.23	8.23216
ASNS	-0.0655898	11.116	-0.508741	0.611615	0.746262	-6.68992	11.1546	11.089
ASNSD1	-0.219988	10.7089	-3.8005	0.000202998	0.00144205	0.060895	10.8382	10.6182
ASPA	0.0450546	7.63855	0.506217	0.613382	0.747595	-6.6912	7.61206	7.65711
ASPH	-0.171292	7.50224	-2.99922	0.00312727	0.0143329	-2.46582	7.60294	7.43165
ASPHD1	-0.111216	7.42903	-2.19999	0.0292011	0.083861	-4.44745	7.49441	7.3832
ASPHD2	0.155021	8.33055	1.36176	0.175134	0.32145	-5.90181	8.23941	8.39443
ASPM	-1.16736	9.19388	-6.06756	8.64046e-09	2.12188e-07	9.67795	9.88015	8.71278
ASPN	-0.67128	8.27655	-5.00825	1.40361e-06	1.86108e-05	4.77757	8.67118	7.9999
ASPSCR1	0.117677	10.9621	1.28062	0.202128	0.355787	-6.00726	10.8929	11.0106
ASRGL1	-0.671801	7.50212	-6.87752	1.20692e-10	4.75046e-09	13.8181	7.89706	7.22526
ASS1	-0.0918617	10.6219	-0.464599	0.642833	0.769882	-6.71125	10.6759	10.584
ASTE1	-0.0423423	8.78467	-0.609006	0.54336	0.693229	-6.63432	8.80956	8.76722
ASTL	0.103922	7.52418	3.2822	0.00125778	0.00677054	-1.63278	7.46309	7.56701
ASTN1	-0.0553911	7.16685	-2.38551	0.0181919	0.0581617	-4.03778	7.19941	7.14402
ASTN2	0.535092	8.65236	4.04402	8.05731e-05	0.0006496	0.928399	8.33779	8.87289
ASXL1	-0.320021	9.68745	-3.87278	0.000154979	0.00114512	0.313736	9.87559	9.55557
ASXL2	-0.0202122	10.984	-0.264702	0.79157	0.873701	-6.78367	10.9959	10.9757
ASZ1	-0.0275349	6.89764	-1.49397	0.137097	0.268837	-5.71643	6.91382	6.88629
ATAD1	-0.258141	9.1603	-2.01508	0.0455237	0.117761	-4.8246	9.31206	9.05392
ATAD2	-1.04888	8.86309	-8.26941	4.31219e-14	4.5261e-12	21.5478	9.47971	8.43082
ATAD3A	-0.202386	10.2707	-1.93842	0.0542828	0.134353	-4.97173	10.3897	10.1873
ATAD3B	-0.111715	7.31006	-3.65899	0.000340613	0.00223821	-0.422514	7.37574	7.26402
ATAD4	-0.300814	9.30036	-2.21309	0.0282672	0.0818257	-4.41954	9.47721	9.17639
ATBF1	0.673676	11.6324	7.04957	4.69778e-11	2.08453e-09	14.7351	11.2363	11.91
ATCAY	-0.0281216	7.02891	-1.33606	0.183375	0.332467	-5.9359	7.04544	7.01732
ATE1	0.0456322	7.52109	1.01006	0.31395	0.482794	-6.31288	7.49426	7.5399
ATF1	-0.296266	8.12127	-3.46393	0.000678713	0.00403403	-1.06321	8.29544	7.99918
ATF2	-0.338185	7.92339	-6.74823	2.43323e-10	8.84054e-09	13.1372	8.12221	7.78402
ATF3	-1.11426	9.22333	-4.43818	1.6557e-05	0.00016387	2.42459	9.87838	8.76412
ATF4	0.107853	13.2758	1.09679	0.274336	0.440082	-6.22265	13.2124	13.3202
ATF5	-0.00372195	10.9406	-0.0322226	0.974334	0.985887	-6.81798	10.9428	10.9391
ATF6	-0.558951	10.3938	-5.29757	3.71809e-07	5.81289e-06	6.05146	10.7224	10.1634
ATF7	-0.0446559	6.99242	-1.70179	0.0906824	0.197653	-5.39138	7.01868	6.97402
ATF7IP	-0.0100713	7.3357	-0.459272	0.646645	0.772594	-6.7137	7.34162	7.33155
ATF7IP2	1.248	10.6869	7.85125	5.00743e-13	3.86318e-11	19.1564	9.95324	11.2012
ATG10	0.403088	11.9339	3.39985	0.000846026	0.00486194	-1.26709	11.6969	12.1
ATG12	0.12753	9.15806	1.17556	0.241468	0.402621	-6.13437	9.08309	9.21062
ATG16L1	0.175394	9.98576	2.7209	0.00721059	0.0281594	-3.2193	9.88265	10.058
ATG16L2	0.722668	9.44661	4.88342	2.45171e-06	3.02964e-05	4.24409	9.02176	9.74443
ATG3	-0.590743	10.0783	-6.69295	3.27678e-10	1.15308e-08	12.8483	10.4256	9.83485
ATG4A	-0.0426622	8.54727	-0.745092	0.457278	0.619769	-6.54297	8.57235	8.52969
ATG4B	0.00859309	6.94976	0.515204	0.607102	0.742848	-6.68664	6.94471	6.9533
ATG4C	-0.573808	8.35679	-7.13241	2.97008e-11	1.40324e-09	15.1809	8.69412	8.12031
ATG4D	0.339083	8.73655	4.2838	3.11585e-05	0.000284353	1.82533	8.53721	8.87629
ATG5	0.332609	9.14715	4.41872	1.79464e-05	0.00017582	2.34812	8.95162	9.28423
ATG7	-0.0560067	10.6585	-0.678992	0.498096	0.655224	-6.58962	10.6915	10.6355
ATG9A	0.186483	9.97139	2.40867	0.017115	0.0554444	-3.98446	9.86176	10.0482
ATG9B	-0.115784	7.44473	-1.72585	0.0862505	0.190761	-5.35111	7.51279	7.39701
ATHL1	0.204836	10.0042	0.908494	0.364946	0.533711	-6.40921	9.88382	10.0887
ATIC	0.234744	12.149	2.55641	0.0114802	0.0406372	-3.63313	12.011	12.2458
ATM	0.107432	8.47933	1.40264	0.162608	0.304585	-5.84628	8.41618	8.52361
ATN1	0.198857	9.36073	2.4333	0.0160324	0.0526962	-3.92725	9.24382	9.44268
ATOH1	-0.0395027	7.12442	-1.73938	0.0838377	0.186707	-5.32823	7.14765	7.10814
ATOH7	-0.000140995	7.05418	-0.00821501	0.993455	0.996383	-6.81846	7.05426	7.05412
ATOH8	1.92431	9.40582	12.3355	3.56096e-25	2.16247e-21	46.4926	8.27456	10.1989
ATOX1	-0.387329	11.6161	-3.72632	0.000266746	0.00181833	-0.194436	11.8438	11.4565
ATP10A	0.202458	8.0377	3.28846	0.00123187	0.00665806	-1.61363	7.91868	8.12113
ATP10B	0.0819239	9.31448	0.405057	0.685961	0.801489	-6.73697	9.26632	9.34825
ATP10D	0.194002	7.4717	4.24489	3.64492e-05	0.000325509	1.67696	7.35765	7.55165
ATP11A	-0.0380609	7.11424	-2.9449	0.00369864	0.0164479	-2.61808	7.13662	7.09856
ATP11B	-0.535376	8.48497	-5.02684	1.29069e-06	1.73188e-05	4.85787	8.79971	8.26433
ATP11C	0.0492526	8.95145	0.61003	0.542683	0.692749	-6.6337	8.9225	8.97175
ATP12A	-0.0687553	7.31473	-1.54925	0.123243	0.248479	-5.63398	7.35515	7.28639
ATP13A1	0.392166	11.0516	5.00158	1.44642e-06	1.91128e-05	4.74882	10.821	11.2132
ATP13A2	0.144647	9.61018	1.76148	0.0800146	0.180289	-5.29048	9.52515	9.66979
ATP13A3	-0.0226637	7.498	-0.437156	0.662571	0.784429	-6.72354	7.51132	7.48866
ATP13A4	-0.0247013	7.41327	-0.830693	0.40735	0.574769	-6.47616	7.42779	7.40309
ATP13A5	-0.0343663	7.02509	-2.01839	0.045174	0.117042	-4.81812	7.04529	7.01093
ATP1A1	-0.44307	11.275	-3.89319	0.000143513	0.00107085	0.385827	11.5354	11.0924
ATP1A2	-0.803128	7.73418	-4.27622	3.21282e-05	0.000291824	1.79633	8.20632	7.4032
ATP1A3	0.182741	7.85861	3.31558	0.00112515	0.00616351	-1.53018	7.75118	7.93392
ATP1A4	0.0511371	7.32212	0.767817	0.443696	0.607822	-6.52593	7.29206	7.3432
ATP1B1	-0.303918	10.9413	-1.73518	0.0845809	0.187913	-5.33535	11.12	10.8161
ATP1B2	-0.0497013	7.46358	-1.20103	0.231464	0.390774	-6.10453	7.49279	7.44309
ATP1B3	0.0713584	11.3543	0.635754	0.52582	0.67894	-6.6178	11.3124	11.3837
ATP1B4	0.0404579	6.91467	0.771398	0.441577	0.605848	-6.5232	6.89088	6.93134
ATP2A1	-0.0241055	6.86818	-2.25337	0.0255564	0.0758643	-4.33276	6.88235	6.85825
ATP2A2	-0.652265	10.7086	-6.97937	6.9139e-11	2.92732e-09	14.3594	11.0921	10.4398
ATP2A3	-0.0154548	7.84709	-0.230995	0.817605	0.891152	-6.79197	7.85618	7.84072
ATP2B1	-0.103535	7.49855	-2.40355	0.0173481	0.0560286	-3.99629	7.55941	7.45588
ATP2B2	-0.0143511	6.99715	-1.08662	0.278792	0.445164	-6.23361	7.00559	6.99124
ATP2B3	0.011319	7.18224	0.744148	0.457848	0.620185	-6.54366	7.17559	7.18691
ATP2B4	0.0727668	10.1215	0.45502	0.649694	0.774897	-6.71563	10.0787	10.1514
ATP2C1	-0.386322	9.30024	-4.38583	2.0553e-05	0.00019816	2.21949	9.52735	9.14103
ATP2C2	0.934012	8.72291	6.17779	4.91829e-09	1.28186e-07	10.223	8.17382	9.10784
ATP4A	-0.0540297	7.07206	-2.69438	0.00778336	0.0298556	-3.28762	7.10382	7.04979
ATP4B	0.00946331	6.98115	0.841841	0.401099	0.568903	-6.46693	6.97559	6.98505
ATP5A1	-0.142024	13.6522	-1.61772	0.107638	0.224647	-5.52782	13.7357	13.5937
ATP5B	-0.114471	14.687	-2.01942	0.0450662	0.116812	-4.81611	14.7543	14.6398
ATP5C1	-0.40681	13.1467	-4.51408	1.2064e-05	0.000124715	2.72527	13.3859	12.9791
ATP5D	0.472611	11.7005	5.06534	1.08419e-06	1.48144e-05	5.02485	11.4226	11.8953
ATP5E	-0.275494	14.6375	-4.42924	1.71822e-05	0.00016927	2.38941	14.7994	14.5239
ATP5F1	-0.51253	11.5006	-3.98232	0.00010223	0.000797227	0.704408	11.8019	11.2894
ATP5G1	-0.067641	11.332	-0.968781	0.334076	0.503375	-6.35324	11.3718	11.3041
ATP5G2	0.217837	12.8291	3.28873	0.00123073	0.00665527	-1.61277	12.701	12.9189
ATP5G3	-0.141186	7.722	-2.16773	0.0316161	0.0890755	-4.5155	7.805	7.66381
ATP5H	-0.241898	13.649	-3.77413	0.000223796	0.00156624	-0.0303588	13.7912	13.5493
ATP5I	0.158743	13.1599	1.9363	0.0545445	0.134804	-4.97574	13.0666	13.2254
ATP5J	-0.813952	11.8478	-7.05592	4.53596e-11	2.02328e-09	14.7691	12.3263	11.5124
ATP5J2	-0.131269	12.8312	-1.4279	0.155214	0.294369	-5.81116	12.9084	12.7771
ATP5L	-0.263417	12.7448	-2.64961	0.008844	0.0330942	-3.40155	12.8997	12.6363
ATP5O	0.102535	14.1715	1.75467	0.0811773	0.182156	-5.30216	14.1112	14.2137
ATP5S	-0.0762705	8.97752	-0.855674	0.393422	0.561552	-6.45531	9.02235	8.94608
ATP6AP1	0.12731	14.0387	1.27347	0.204647	0.358984	-6.01625	13.9638	14.0911
ATP6AP2	-0.566105	12.5518	-4.92165	2.06881e-06	2.61036e-05	4.40642	12.8846	12.3185
ATP6V0A1	-0.400338	11.3951	-4.43696	1.66412e-05	0.000164588	2.41978	11.6304	11.2301
ATP6V0A2	-0.0554904	8.00436	-1.47352	0.14252	0.27665	-5.7462	8.03699	7.98149
ATP6V0A4	-0.0524864	7.24091	-0.875524	0.382565	0.551064	-6.43831	7.27176	7.21928
ATP6V0B	-0.378401	12.4636	-4.07118	7.24966e-05	0.000592076	1.02788	12.686	12.3076
ATP6V0C	0.257254	12.517	2.94543	0.00369267	0.0164248	-2.61662	12.3657	12.623
ATP6V0D1	-0.415957	10.2709	-3.99684	9.66834e-05	0.000761095	0.756864	10.5154	10.0995
ATP6V0D2	0.027923	7.18612	0.81725	0.414967	0.581827	-6.48713	7.16971	7.19763
ATP6V0E1	-0.651311	10.6467	-4.594	8.60872e-06	9.23878e-05	3.04619	11.0296	10.3782
ATP6V0E2	-0.716299	11.0317	-4.62344	7.5945e-06	8.25875e-05	3.1655	11.4528	10.7365
ATP6V1A	-0.55101	11.3105	-5.06944	1.06418e-06	1.45785e-05	5.04269	11.6344	11.0834
ATP6V1B1	-0.740609	8.21079	-4.31742	2.7187e-05	0.000252887	1.95441	8.64618	7.90557
ATP6V1B2	-0.305061	11.7045	-3.43834	0.000741405	0.00434949	-1.14501	11.8838	11.5788
ATP6V1C1	-0.0907747	9.06061	-1.00369	0.317004	0.485919	-6.31922	9.11397	9.0232
ATP6V1C2	-0.160534	7.21327	-2.71363	0.00736377	0.028613	-3.2381	7.30765	7.14711
ATP6V1D	-0.171982	11.4935	-1.50905	0.133203	0.263352	-5.69423	11.5946	11.4226
ATP6V1E1	-0.227677	12.1632	-2.38614	0.0181618	0.0581113	-4.03633	12.2971	12.0694
ATP6V1E2	-0.139856	8.49558	-1.62246	0.106619	0.2231	-5.5203	8.57779	8.43794
ATP6V1F	-0.132077	10.7821	-1.61152	0.108983	0.226674	-5.53762	10.8597	10.7276
ATP6V1G1	0.140447	12.3062	1.62725	0.105597	0.221593	-5.51268	12.2237	12.3641
ATP6V1G2	-0.266948	7.38527	-5.19857	5.89009e-07	8.66973e-06	5.60981	7.54221	7.27526
ATP6V1G3	-0.0474788	6.944	-3.04278	0.00272908	0.0127809	-2.34194	6.97191	6.92443
ATP6V1H	-0.436734	9.39061	-4.34633	2.41648e-05	0.000228576	2.06604	9.64735	9.21062
ATP7A	-0.205773	8.30903	-2.31016	0.0221211	0.0678508	-4.20792	8.43	8.22423
ATP7B	-0.0605352	8.10103	-0.77389	0.440106	0.604533	-6.5213	8.13662	8.07608
ATP8A1	-0.0495179	7.04824	-1.27077	0.205604	0.360088	-6.01963	7.07735	7.02784
ATP8A2	0.02505	7.2537	0.535241	0.593206	0.732274	-6.67619	7.23897	7.26402
ATP8B1	0.680478	8.8943	6.05207	9.34815e-09	2.27595e-07	9.60184	8.49426	9.17474
ATP8B2	-0.657597	7.74503	-7.56417	2.61252e-12	1.63799e-10	17.5467	8.13162	7.47402
ATP8B3	-0.0892647	7.16679	-1.83766	0.0679155	0.159345	-5.15683	7.21926	7.13
ATP8B4	-0.765567	8.07994	-6.11579	6.75739e-09	1.70945e-07	9.91569	8.53	7.76443
ATP9A	0.0683126	7.47442	2.08186	0.038903	0.104493	-4.69201	7.43426	7.50258
ATP9B	0.359409	8.60982	4.62115	7.66922e-06	8.32723e-05	3.15618	8.39853	8.75794
ATPAF1	-0.188916	10.705	-2.62907	0.00937283	0.0346457	-3.45323	10.816	10.6271
ATPAF2	0.142455	8.24036	1.95056	0.0528081	0.131686	-4.9488	8.15662	8.29907
ATPBD1B	0.423966	10.7122	4.98513	1.55742e-06	2.0446e-05	4.67805	10.4629	10.8869
ATPBD1C	-0.143428	7.21818	-2.96646	0.00346123	0.0155746	-2.55794	7.3025	7.15907
ATPBD3	0.173857	8.64103	2.61917	0.00963795	0.0354319	-3.47803	8.53882	8.71268
ATPBD4	-0.0935976	7.35218	-2.2682	0.0246168	0.0737653	-4.30043	7.40721	7.31361
ATPIF1	0.199319	11.225	3.03977	0.002755	0.0128879	-2.35054	11.1078	11.3071
ATR	0.026651	7.3317	1.7837	0.0763146	0.173898	-5.25205	7.31603	7.34268
ATRN	-0.162723	8.45552	-2.44058	0.015724	0.0519922	-3.91023	8.55118	8.38845
ATRNL1	0.00495149	7.29497	0.253235	0.800402	0.87977	-6.78662	7.29206	7.29701
ATRX	0.188811	7.62394	3.49784	0.00060325	0.00365866	-0.953969	7.51294	7.70175
ATXN1	0.0549409	8.85715	0.42316	0.672731	0.791478	-6.72952	8.82485	8.87979
ATXN10	0.111007	8.52879	1.72954	0.0855866	0.189618	-5.34488	8.46353	8.57454
ATXN2	0.216092	12.5232	2.94708	0.00367392	0.0163636	-2.612	12.3962	12.6123
ATXN2L	0.172871	7.54133	3.45811	0.000692504	0.00410281	-1.08184	7.43971	7.61258
ATXN3	0.892464	8.91745	6.02714	1.06083e-08	2.54322e-07	9.47958	8.39279	9.28526
ATXN3L	0.0174318	6.94642	1.07809	0.282571	0.449593	-6.24273	6.93618	6.95361
ATXN7	0.0499757	7.40291	1.8208	0.0704537	0.163728	-5.18688	7.37353	7.42351
ATXN7L2	0.349726	9.22927	3.65289	0.000348179	0.00228231	-0.442993	9.02368	9.3734
ATXN7L4	0.202503	7.39861	4.48341	1.37168e-05	0.000139161	2.60328	7.27956	7.48206
AUH	-0.186493	9.11139	-1.89438	0.0599289	0.144704	-5.05381	9.22103	9.03454
AUP1	0.266474	10.4322	2.88013	0.00450424	0.0192724	-2.79633	10.2756	10.5421
AURKA	-1.17973	9.7797	-6.85535	1.36181e-10	5.26746e-09	13.7008	10.4732	9.29351
AURKB	-0.986434	9.62127	-6.37133	1.8031e-09	5.24985e-08	11.1947	10.2012	9.21474
AURKC	0.0567617	7.21455	1.51158	0.132559	0.262493	-5.69049	7.18118	7.23794
AUTS2	0.453684	10.8682	2.72783	0.00706731	0.0277323	-3.20134	10.6015	11.0552
AVEN	-0.23483	8.84224	-2.69172	0.00784297	0.0300385	-3.29444	8.98029	8.74546
AVIL	0.0501425	7.74624	0.761091	0.447692	0.611088	-6.53103	7.71676	7.76691
AVP	0.247497	8.08594	3.11715	0.00215553	0.0105807	-2.12674	7.94044	8.18794
AVPI1	0.515314	10.771	4.29511	2.97645e-05	0.000273156	1.86865	10.4681	10.9834
AVPR1A	0.00307156	6.93739	0.148194	0.882371	0.93129	-6.80757	6.93559	6.93866
AVPR1B	0.0647756	7.20073	3.4046	0.000832401	0.0047953	-1.25208	7.16265	7.22742
AVPR2	0.184901	8.01679	2.53987	0.0120154	0.0421388	-3.67342	7.90809	8.09299
AXIIR	-0.542303	8.73752	-4.6967	5.54633e-06	6.22904e-05	3.4649	9.05632	8.51402
AXIN1	-0.119562	9.61721	-1.7594	0.0803669	0.180872	-5.29404	9.6875	9.56794
AXIN2	0.0291768	9.00818	0.200112	0.84164	0.905562	-6.79859	8.99103	9.02021
AXL	-0.478284	9.45412	-3.2323	0.00148351	0.00775868	-1.7845	9.73529	9.25701
AXUD1	-0.147198	11.3158	-0.929068	0.354214	0.52355	-6.39051	11.4024	11.2552
AYP1P1	-0.230312	9.74255	-2.75859	0.00646228	0.0258012	-3.12116	9.87794	9.64763
AYTL1	0.119228	7.56612	2.15527	0.0325937	0.0911651	-4.54152	7.49603	7.61526
AYTL2	-0.460876	10.2841	-3.10637	0.00223111	0.0108928	-2.15822	10.555	10.0941
AZGP1	0.395907	8.19333	2.69702	0.00772451	0.0296868	-3.28084	7.96059	8.35649
AZI1	0.0886007	9.80194	0.709442	0.479054	0.638426	-6.56866	9.74985	9.83845
AZI2	-0.0472544	8.75648	-0.689411	0.491536	0.650065	-6.58255	8.78426	8.73701
AZIN1	-0.73018	10.7582	-6.17149	5.07999e-09	1.32238e-07	10.1917	11.1875	10.4573
AZU1	-0.0465661	7.06424	-1.09994	0.272964	0.438544	-6.21924	7.09162	7.04505
B2M	-1.11563	13.5609	-6.23813	3.60398e-09	9.77674e-08	10.524	14.2168	13.1011
B3GALNT1	0.283398	8.32352	2.82932	0.00524533	0.0217578	-2.93368	8.15691	8.44031
B3GALNT2	0.10669	8.29552	1.43177	0.154105	0.292902	-5.80573	8.23279	8.33948
B3GALT1	-0.0129002	6.95315	-0.800426	0.424618	0.590637	-6.50061	6.96074	6.94784
B3GALT2	-0.0971346	7.11848	-2.94484	0.00369926	0.016449	-2.61823	7.17559	7.07845
B3GALT4	0.540209	9.88964	5.18105	6.38587e-07	9.28982e-06	5.53228	9.57206	10.1123
B3GALT5	-0.0251076	7.13715	-1.34993	0.178893	0.3263	-5.91758	7.15191	7.1268
B3GALT6	-0.0563993	9.8317	-0.628425	0.530597	0.683261	-6.6224	9.86485	9.80845
B3GALTL	-0.161111	8.27073	-1.88875	0.0606845	0.14613	-5.06416	8.36544	8.20433
B3GAT1	0.37403	7.65606	4.64767	6.84723e-06	7.52916e-05	3.26414	7.43618	7.81021
B3GAT2	-0.0136537	7.10109	-0.728774	0.467176	0.628295	-6.55488	7.10912	7.09546
B3GAT3	0.148655	8.8443	1.8992	0.0592873	0.143645	-5.0449	8.75691	8.90557
B3GNT1	-0.248391	10.2762	-2.42405	0.0164316	0.0537219	-3.9488	10.4222	10.1738
B3GNT2	-0.255455	7.486	-5.23557	4.96289e-07	7.47847e-06	5.77418	7.63618	7.38072
B3GNT3	0.194967	8.77697	1.65818	0.0991861	0.211382	-5.46299	8.66235	8.85732
B3GNT4	-0.164556	7.44988	-3.77033	0.00022695	0.00158509	-0.0434451	7.54662	7.38206
B3GNT5	-0.496266	8.1337	-3.98867	9.97678e-05	0.000780217	0.727329	8.42544	7.92918
B3GNT6	0.080564	7.5203	2.87629	0.00455678	0.0194365	-2.8068	7.47294	7.55351
B3GNT7	0.00256974	6.84636	0.172092	0.863577	0.919169	-6.80377	6.84485	6.84742
B3GNT8	0.412389	8.86479	4.9825	1.57593e-06	2.06572e-05	4.66674	8.62235	9.03474
B3GNTL1	0.475703	8.1323	6.24209	3.53084e-09	9.59671e-08	10.5438	7.85265	8.32835
B4GALNT1	-0.394509	7.24661	-7.00811	5.90356e-11	2.54776e-09	14.513	7.47853	7.08402
B4GALNT2	0.0144967	6.98176	0.996404	0.320516	0.489274	-6.32642	6.97324	6.98773
B4GALNT3	0.0569906	7.10012	2.157	0.0324569	0.0908734	-4.53793	7.06662	7.12361
B4GALNT4	-0.303472	8.26424	-2.88539	0.00443332	0.0190182	-2.782	8.44265	8.13918
B4GALT1	-0.111546	10.2744	-1.14884	0.252288	0.414635	-6.16499	10.34	10.2285
B4GALT2	-0.0623711	8.23333	-0.979746	0.328649	0.497763	-6.34268	8.27	8.20763
B4GALT3	-0.469092	11.7408	-3.95873	0.000111895	0.000863565	0.619498	12.0166	11.5475
B4GALT4	-0.17282	10.9737	-1.50178	0.13507	0.26609	-5.70496	11.0753	10.9025
B4GALT5	-0.662633	10.2524	-5.68047	5.95662e-08	1.14575e-06	7.81381	10.6419	9.97928
B4GALT6	-0.419723	7.51164	-4.64364	6.96653e-06	7.64825e-05	3.24769	7.75838	7.33866
B4GALT7	0.370855	10.8486	3.97405	0.000105525	0.000819619	0.674579	10.6306	11.0014
BA16L21.2.1	-0.167291	8.97121	-2.04802	0.0421468	0.111067	-4.75971	9.06956	8.90227
BA9F11.1	-0.00954821	7.16115	-0.504866	0.614328	0.74848	-6.69187	7.16676	7.15722
BAALC	0.122605	7.62061	1.21511	0.226064	0.384682	-6.08777	7.54853	7.67113
BAAT	-0.181884	7.19352	-2.73113	0.00700012	0.0275245	-3.19279	7.30044	7.11856
BACE1	0.0189297	8.15436	0.3033	0.762044	0.854535	-6.77277	8.14324	8.16216
BACE2	-0.15245	10.1868	-1.55248	0.122469	0.247235	-5.62907	10.2765	10.124
BACH1	-0.0494406	7.20079	-3.33547	0.00105242	0.00582593	-1.4686	7.22985	7.18041
BACH2	-0.0324325	7.21924	-1.70169	0.0907022	0.197665	-5.39156	7.23831	7.20588
BAD	-0.320378	8.69533	-4.71215	5.1884e-06	5.86736e-05	3.5285	8.88368	8.5633
BAG1	0.0728972	8.04006	0.922997	0.35736	0.526552	-6.39607	7.99721	8.0701
BAG2	-0.0867192	7.75667	-1.41435	0.159149	0.299719	-5.83008	7.80765	7.72093
BAG3	-0.413839	10.4702	-3.69225	0.000301989	0.00202161	-0.310274	10.7135	10.2997
BAG4	0.312036	10.3159	2.06763	0.0402398	0.107252	-4.72061	10.1325	10.4445
BAG5	-0.105567	8.12794	-2.66859	0.00837947	0.0316709	-3.35348	8.19	8.08443
BAGE	0.00936477	7.25418	0.41522	0.678522	0.795989	-6.73283	7.24868	7.25804
BAGE4	-0.0760461	7.03	-4.60698	8.14655e-06	8.79831e-05	3.0987	7.07471	6.99866
BAHD1	0.088634	8.23461	1.82116	0.0703982	0.163638	-5.18624	8.1825	8.27113
BAI1	0.0330018	7.18764	2.27828	0.0239955	0.0723269	-4.27835	7.16824	7.20124
BAI2	0.0751971	7.57303	1.77677	0.0774531	0.175876	-5.26409	7.52882	7.60402
BAI3	-0.122336	7.26176	-2.02835	0.0441363	0.114917	-4.79857	7.33368	7.21134
BAIAP2	-0.0927183	8.84976	-0.956004	0.340472	0.510189	-6.3654	8.90426	8.81155
BAIAP2L1	0.415243	10.9338	2.81635	0.00545143	0.0224419	-2.96837	10.6897	11.1049
BAIAP2L2	0.0923059	9.06	0.440791	0.659943	0.782435	-6.72196	9.00574	9.09804
BAIAP3	0.366448	7.72352	4.60024	8.38354e-06	9.01989e-05	3.07141	7.50809	7.87454
BAK1	0.596324	10.3542	7.25251	1.5208e-11	7.70533e-10	15.8319	10.0037	10.6
BAMBI	0.0999621	12.753	0.521051	0.603032	0.739652	-6.68363	12.6943	12.7942
BANF1	-0.316995	8.24394	-3.25742	0.00136555	0.00724106	-1.70838	8.43029	8.1133
BANK1	-0.0256049	8.42921	-0.330927	0.74112	0.839935	-6.76407	8.44426	8.41866
BAP1	0.191555	9.47879	2.42223	0.0165109	0.0539355	-3.95302	9.36618	9.55773
BAPX1	-0.0740327	7.50824	-0.89291	0.373209	0.541953	-6.42309	7.55176	7.47773
BARD1	0.0868011	9.10897	0.951028	0.342985	0.512674	-6.37009	9.05794	9.14474
BARHL1	0.00545482	7.00703	0.329942	0.741863	0.840458	-6.76439	7.00382	7.00928
BARHL2	0.075097	7.65503	2.264	0.0248801	0.0743499	-4.30962	7.61088	7.68598
BARX1	0.036795	7.65545	0.519091	0.604395	0.740709	-6.68464	7.63382	7.67062
BARX2	-0.183122	7.25279	-2.68418	0.00801431	0.0305869	-3.31373	7.36044	7.17732
BASP1	-0.587979	12.3365	-2.85156	0.00490828	0.0206395	-2.87384	12.6822	12.0942
BAT1	0.24344	12.0688	2.56764	0.0111289	0.0396578	-3.60562	11.9257	12.1692
BAT2	0.26275	10.9018	2.71626	0.00730803	0.0284537	-3.23131	10.7474	11.0101
BAT2D1	-0.200249	11.0835	-1.58793	0.114222	0.234859	-5.57455	11.2012	11.0009
BAT3	0.108399	10.8767	1.22817	0.221137	0.378954	-6.07206	10.8129	10.9213
BAT4	-0.139964	7.87242	-2.73637	0.00689447	0.0271922	-3.17917	7.95471	7.81474
BAT5	-0.0872119	10.0318	-1.19286	0.234641	0.394664	-6.11417	10.0831	9.99588
BATF	0.980261	9.80333	7.55089	2.81817e-12	1.74632e-10	17.4729	9.22706	10.2073
BATF2	-0.048769	7.77721	-0.507816	0.612262	0.746713	-6.69039	7.80588	7.75711
BAX	-0.171731	7.92345	-2.69381	0.00779616	0.0298942	-3.28909	8.02441	7.85268
BAZ1A	0.273399	10.2087	2.70984	0.00744458	0.0288514	-3.24786	10.0479	10.3213
BAZ1B	-0.326798	9.152	-6.22079	3.94156e-09	1.05445e-07	10.4373	9.34412	9.01732
BAZ2A	0.24096	7.63327	5.03887	1.22234e-06	1.649e-05	4.90997	7.49162	7.73258
BAZ2B	0.535299	11.0925	5.85657	2.49857e-08	5.35071e-07	8.65198	10.7778	11.3131
BBC3	0.213375	9.31691	2.42126	0.0165536	0.0540375	-3.95528	9.19147	9.40485
BBOX1	0.0435173	7.79382	0.381595	0.703254	0.81352	-6.74613	7.76824	7.81175
BBS1	0.196243	9.81448	1.97391	0.0500662	0.12663	-4.90431	9.69912	9.89536
BBS10	-0.23726	8.14067	-3.18674	0.00172196	0.00879371	-1.92123	8.28015	8.04289
BBS12	-0.0368375	7.2757	-0.900542	0.369148	0.537861	-6.41632	7.29735	7.26052
BBS2	0.246369	10.2794	2.42332	0.0164636	0.0538016	-3.95051	10.1346	10.3809
BBS4	0.423519	9.75824	4.30147	2.90069e-05	0.000267358	1.89306	9.50926	9.93278
BBS5	0.0333308	7.47121	1.05653	0.292276	0.459769	-6.26545	7.45162	7.48495
BBS7	-0.290562	7.70727	-5.37773	2.5512e-07	4.15991e-06	6.41339	7.87809	7.58753
BBS9	-0.227737	8.33303	-3.52109	0.000556152	0.00340999	-0.878555	8.46691	8.23918
BBX	0.015799	11.2568	0.187901	0.851185	0.911389	-6.80094	11.2475	11.2633
BC37295_3	-0.0401243	7.092	-2.03424	0.0435325	0.113773	-4.78698	7.11559	7.07546
BCAM	0.470967	8.06364	6.5985	5.43232e-10	1.82836e-08	12.3578	7.78676	8.25773
BCAN	-0.00640995	7.17388	-0.426898	0.670012	0.789278	-6.72794	7.17765	7.17124
BCAP29	-0.0735787	7.76682	-2.19905	0.0292694	0.0840229	-4.44945	7.81007	7.73649
BCAP31	0.202455	13.5956	2.23317	0.0268857	0.0787111	-4.37646	13.4766	13.6791
BCAR1	0.101924	9.45624	1.16627	0.245191	0.406492	-6.14509	9.39632	9.49825
BCAR3	-0.475878	9.58921	-3.88784	0.000146436	0.00109047	0.366913	9.86897	9.39309
BCAS1	1.57047	10.7793	8.23466	5.29688e-14	5.46517e-12	21.3471	9.85603	11.4265
BCAS2	-0.325797	7.812	-3.42401	0.00077885	0.0045335	-1.1906	8.00353	7.67773
BCAS3	0.0254472	7.99364	0.435499	0.663771	0.785311	-6.72426	7.97868	8.00412
BCAS4	-0.0518814	9.862	-0.432306	0.666085	0.7866	-6.72563	9.8925	9.84062
BCAT1	-1.33225	8.36709	-9.80819	3.59317e-18	1.18405e-15	30.7237	9.15029	7.81804
BCAT2	0.249544	11.4668	1.63427	0.104113	0.219173	-5.50148	11.3201	11.5697
BCCIP	-0.47076	9.46752	-6.2843	2.83745e-09	7.90933e-08	10.7555	9.74426	9.27351
BCDIN3	0.0283247	11.6692	0.352008	0.725283	0.829393	-6.75691	11.6525	11.6808
BCDO2	0.0953381	9.51061	0.76028	0.448175	0.611565	-6.53164	9.45456	9.5499
BCHE	-0.272383	7.35164	-3.76774	0.00022913	0.00159778	-0.0523822	7.51176	7.23938
BCKDHA	-0.468786	10.479	-4.40273	1.91711e-05	0.000186358	2.2855	10.7546	10.2858
BCKDHB	0.0915297	8.89248	0.791991	0.429506	0.595164	-6.50726	8.83868	8.93021
BCKDK	-0.308299	11.8638	-3.90758	0.000135919	0.00102258	0.436844	12.045	11.7367
BCL10	-0.259233	8.23848	-2.38942	0.018006	0.0577363	-4.02881	8.39088	8.13165
BCL11A	0.448626	8.60109	4.20544	4.26861e-05	0.000374056	1.52765	8.33735	8.78598
BCL11B	0.162236	8.22376	1.41377	0.159318	0.299918	-5.83088	8.12838	8.29062
BCL2	-0.217636	7.70691	-2.94996	0.00364165	0.0162318	-2.60401	7.83485	7.61722
BCL2A1	-0.220177	7.15012	-4.90141	2.26363e-06	2.81771e-05	4.32038	7.27956	7.05938
BCL2L1	-0.37087	11.1911	-3.6818	0.000313657	0.0020856	-0.345638	11.4091	11.0382
BCL2L10	0.228505	7.47933	3.06908	0.00251186	0.0119826	-2.26637	7.345	7.57351
BCL2L11	-0.217119	7.24824	-5.11267	8.73935e-07	1.22648e-05	5.23142	7.37588	7.15876
BCL2L12	-0.660482	9.49436	-6.93258	8.93523e-11	3.66629e-09	14.1102	9.88265	9.22216
BCL2L13	0.374259	11.3616	6.25714	3.26637e-09	8.92926e-08	10.6192	11.1416	11.5159
BCL2L14	0.0326501	7.27861	3.04375	0.00272074	0.0127515	-2.33915	7.25941	7.29206
BCL2L2	-0.197186	10.9447	-1.81337	0.0715973	0.165707	-5.20004	11.0606	10.8634
BCL3	-0.191087	8.64958	-1.56813	0.118772	0.241689	-5.60515	8.76191	8.57082
BCL6	0.13805	11.2173	1.36205	0.175044	0.321344	-5.90142	11.1362	11.2742
BCL6B	-0.24285	7.91194	-3.51057	0.000577026	0.00351819	-0.912745	8.05471	7.81186
BCL7A	0.047688	7.93818	1.15609	0.249321	0.411141	-6.15676	7.91015	7.95784
BCL7B	-0.36661	9.05624	-4.93217	1.9741e-06	2.50499e-05	4.45123	9.27176	8.90515
BCL7C	0.0989206	9.78521	1.27247	0.205	0.359473	-6.0175	9.72706	9.82598
BCL9	-0.197996	9.92448	-2.31578	0.021804	0.0670762	-4.1954	10.0409	9.84289
BCL9L	0.0600364	8.57	1.0118	0.313119	0.481911	-6.31114	8.53471	8.59474
BCLAF1	0.222768	10.3857	2.88537	0.00443366	0.0190182	-2.78207	10.2547	10.4775
BCMO1	-0.104668	7.71891	-0.933825	0.351762	0.521197	-6.38613	7.78044	7.67577
BCOR	0.488203	9.68715	5.80245	3.26883e-08	6.76248e-07	8.39261	9.40015	9.88835
BCORL1	0.0518996	8.30036	0.876682	0.381937	0.55044	-6.4373	8.26985	8.32175
BCORL2	0.00357338	7.12842	0.173406	0.862546	0.918511	-6.80354	7.12632	7.1299
BCR	0.0321483	8.03758	0.546643	0.585364	0.726349	-6.67007	8.01868	8.05082
BCS1L	0.421616	10.2752	4.44568	1.60504e-05	0.000159525	2.45409	10.0274	10.449
BCYRN1	0.238951	13.6281	1.86648	0.0637531	0.151667	-5.10485	13.4876	13.7266
BDH1	-0.0555261	7.95515	-0.799383	0.425221	0.591211	-6.50143	7.98779	7.93227
BDH2	0.125238	7.31024	2.85712	0.00482718	0.0203752	-2.85882	7.23662	7.36186
BDKRB1	-0.545914	7.43333	-5.64843	6.9643e-08	1.3181e-06	7.66316	7.75426	7.20835
BDKRB2	-0.0576137	7.92642	-0.690057	0.49113	0.649706	-6.58211	7.96029	7.90268
BDNF	0.000175864	7.40952	0.00549403	0.995623	0.997735	-6.81848	7.40941	7.40959
BDP1	0.599641	8.69855	6.61913	4.86611e-10	1.64955e-08	12.4646	8.34603	8.94567
BEAN	0.00963463	7.10758	0.680462	0.497168	0.654456	-6.58863	7.10191	7.11155
BECN1	0.0168481	10.5998	0.191528	0.848348	0.909844	-6.80026	10.5899	10.6067
BEST1	-0.1808	7.71018	-3.59367	0.000430407	0.00273486	-0.640399	7.81647	7.63567
BEST2	-0.00203153	7.28939	-0.0735209	0.941481	0.966524	-6.8158	7.29059	7.28856
BEST3	0.0993708	8.18121	1.34709	0.179803	0.32739	-5.92134	8.12279	8.22216
BEST4	-0.0141313	7.54655	-0.29172	0.770868	0.860525	-6.7762	7.55485	7.54072
BET1	-0.700428	8.70794	-6.95565	7.87477e-11	3.29153e-09	14.233	9.11971	8.41928
BET1L	0.414944	11.9108	5.54136	1.16948e-07	2.09495e-06	7.16383	11.6669	12.0819
BEX1	-0.291903	8.96648	-2.91784	0.00401763	0.0176013	-2.69299	9.13809	8.84619
BEXL1	0.253951	11.1819	1.7575	0.0806922	0.181422	-5.29731	11.0326	11.2866
BFAR	-0.197768	10.409	-2.40172	0.0174319	0.0562525	-4.00051	10.5253	10.3275
BFSP1	-0.207109	7.32133	-4.04067	8.16276e-05	0.000656931	0.916156	7.44309	7.23598
BFSP2	-0.0134566	7.01503	-0.821648	0.412466	0.579454	-6.48356	7.02294	7.00948
BGLAP	0.0737993	8.11309	1.06592	0.288023	0.455165	-6.25561	8.06971	8.14351
BGN	0.00824439	9.89279	0.0314815	0.974924	0.986199	-6.818	9.88794	9.89619
BHLHB2	0.0472347	11.8901	0.319091	0.750062	0.846204	-6.76789	11.8624	11.9096
BHLHB3	1.22562	9.91964	7.59494	2.19145e-12	1.41008e-10	17.7179	9.19912	10.4247
BHLHB4	0.00271983	6.98836	0.165412	0.868823	0.922724	-6.80489	6.98676	6.98948
BHLHB5	-0.278472	7.59394	-3.05151	0.00265517	0.0125188	-2.31693	7.75765	7.47918
BHLHB8	0.000479078	7.10558	0.0282503	0.977497	0.987838	-6.8181	7.10529	7.10577
BHLHB9	-0.175453	8.71406	-1.96343	0.0512808	0.128805	-4.92433	8.81721	8.64175
BHMT	0.338276	10.4384	0.978147	0.329437	0.498442	-6.34423	10.2396	10.5778
BHMT2	-0.349864	7.14697	-4.01254	9.10108e-05	0.000722192	0.813742	7.35265	7.00278
BICC1	-0.0660916	7.03497	-1.73428	0.0847407	0.188126	-5.33688	7.07382	7.00773
BICD1	0.514653	8.88182	4.69127	5.67773e-06	6.35981e-05	3.44259	8.57926	9.09392
BICD2	0.10123	10.8944	1.00328	0.317196	0.486109	-6.31962	10.8349	10.9361
BID	0.328866	9.23333	3.5604	0.000484304	0.00303021	-0.750092	9.04	9.36887
BIK	-0.0659809	8.55018	-0.596314	0.551785	0.699842	-6.64191	8.58897	8.52299
BIN1	-1.07397	9.25364	-5.72124	4.8783e-08	9.61389e-07	8.00637	9.885	8.81103
BIN2	-0.292157	7.49339	-3.79747	0.00020529	0.00145406	0.0503856	7.66515	7.37299
BIN3	0.743918	9.04733	7.40352	6.50547e-12	3.6483e-10	16.6584	8.61	9.35392
BIRC2	0.0884142	8.67521	1.22644	0.221784	0.379649	-6.07414	8.62324	8.71165
BIRC3	-0.0731898	9.45109	-0.642664	0.521337	0.674997	-6.61342	9.49412	9.42093
BIRC4	0.0987674	8.81115	1.36338	0.174623	0.320845	-5.89963	8.75309	8.85186
BIRC5	-0.391818	7.64539	-7.10355	3.48562e-11	1.60704e-09	15.0252	7.87574	7.48392
BIRC6	0.35471	9.83691	4.79852	3.56318e-06	4.22268e-05	3.88698	9.62838	9.98309
BIRC7	-0.132109	7.03042	-3.31509	0.001127	0.00617207	-1.5317	7.10809	6.97598
BIRC8	-0.0313978	7.23242	-1.45622	0.147238	0.283264	-5.77108	7.25088	7.21948
BIVM	0.19017	9.06709	1.88657	0.0609797	0.146592	-5.06817	8.95529	9.14546
BLCAP	0.743798	12.2159	5.94957	1.56905e-08	3.56488e-07	9.10131	11.7787	12.5225
BLK	-0.254074	7.15461	-3.20321	0.0016319	0.0084065	-1.87198	7.30397	7.0499
BLM	-0.625388	8.22382	-7.12404	3.11132e-11	1.45762e-09	15.1357	8.59147	7.96608
BLMH	0.0561674	10.9507	0.677055	0.499321	0.65643	-6.59092	10.9176	10.9738
BLNK	0.373476	8.97	3.08041	0.00242326	0.0116383	-2.23362	8.75044	9.12392
BLOC1S1	0.19057	11.8591	2.28027	0.0238746	0.0720186	-4.27398	11.7471	11.9376
BLOC1S2	-0.0388872	7.28273	-2.18568	0.0302516	0.0861271	-4.47774	7.30559	7.2667
BLOC1S3	-0.00498332	7.04339	-0.320121	0.749282	0.845664	-6.76756	7.04632	7.04134
BLR1	-0.0695785	7.35527	-2.39794	0.0176069	0.0567051	-4.00923	7.39618	7.3266
BLVRA	-0.348166	10.4609	-3.1989	0.00165503	0.00850094	-1.88489	10.6656	10.3174
BLVRB	-0.152045	9.36194	-1.20635	0.229413	0.388437	-6.09822	9.45132	9.29928
BLZF1	-0.257846	8.95121	-3.51343	0.000571278	0.00348714	-0.903455	9.10279	8.84495
BMF	0.014007	7.95897	0.207152	0.836147	0.902452	-6.79716	7.95074	7.96474
BMI1	-0.332492	11.0522	-3.85089	0.000168245	0.00122612	0.236744	11.2476	10.9152
BMP1	0.0574773	8.25085	0.805618	0.421625	0.587905	-6.49648	8.21706	8.27454
BMP10	-0.0322741	6.98691	-1.86564	0.0638709	0.151854	-5.10637	7.00588	6.97361
BMP15	-0.0141465	7.20624	-0.615505	0.539072	0.689953	-6.63037	7.21456	7.20041
BMP2	0.741581	10.0996	4.04025	8.17592e-05	0.000657811	0.914639	9.66368	10.4053
BMP2K	-0.393126	7.58624	-9.19698	1.59018e-16	3.10077e-14	27.0191	7.81735	7.42423
BMP2KL	0.0997059	7.52891	2.42164	0.0165371	0.0539961	-3.95441	7.47029	7.57
BMP3	-0.0366267	7.92891	-0.394086	0.694028	0.806959	-6.74132	7.95044	7.91381
BMP4	-0.057118	8.58333	-0.44413	0.657532	0.780907	-6.72049	8.61691	8.55979
BMP5	-0.128482	7.57491	-1.32375	0.187422	0.337511	-5.952	7.65044	7.52196
BMP6	-0.264876	7.5537	-3.70195	0.000291532	0.00196088	-0.277389	7.70941	7.44454
BMP7	1.8466	9.60764	10.9267	3.04129e-21	2.93823e-18	37.6416	8.52206	10.3687
BMP8A	-0.047315	7.10527	-1.89557	0.0597694	0.144442	-5.0516	7.13309	7.08577
BMP8B	-0.0879897	7.47327	-1.90507	0.058515	0.142187	-5.03405	7.525	7.43701
BMPER	0.00991055	7.15509	0.589611	0.55626	0.703542	-6.64585	7.14926	7.15918
BMPR1B	0.0241116	7.11594	1.64506	0.101866	0.215667	-5.48418	7.10176	7.12588
BMPR2	-0.29211	9.41533	-2.33587	0.0207039	0.0644716	-4.15045	9.58706	9.29495
BMS1L	0.180002	11.7768	2.62331	0.00952622	0.0351062	-3.46767	11.671	11.851
BMX	-0.0190237	7.22176	-0.924249	0.35671	0.52605	-6.39493	7.23294	7.21392
BNC1	-0.0710127	7.13061	-1.85435	0.0654784	0.154841	-5.12682	7.17235	7.10134
BNC2	-0.550643	7.53982	-4.77922	3.87681e-06	4.55625e-05	3.80646	7.86353	7.31289
BNIP1	-0.147088	8.15103	-2.84987	0.00493309	0.0207214	-2.87839	8.2375	8.09041
BNIP2	-0.230067	10.2195	-2.38587	0.0181747	0.0581329	-4.03695	10.3547	10.1246
BNIP3	-0.214613	10.7413	-1.32586	0.186723	0.336756	-5.94925	10.8675	10.6529
BNIP3L	-0.517908	9.86612	-3.5579	0.000488599	0.00305125	-0.758296	10.1706	9.65268
BNIPL	0.444457	9.35776	2.19018	0.0299179	0.085446	-4.46824	9.09647	9.54093
BOAT	0.0915312	7.15352	4.43797	1.6572e-05	0.000163981	2.42373	7.09971	7.19124
BOC	-0.66277	7.98964	-4.77103	4.018e-06	4.70267e-05	3.77233	8.37926	7.71649
BOK	-0.135684	8.88097	-1.21003	0.228001	0.386771	-6.09384	8.96074	8.82505
BOLA1	-0.379917	8.42327	-4.83709	3.00821e-06	3.63284e-05	4.04865	8.64662	8.2667
BOLA3	-0.605476	11.0558	-6.64519	4.23315e-10	1.45236e-08	12.5998	11.4118	10.8063
BOLL	0.0604381	7.31303	3.24386	0.00142807	0.00751404	-1.74952	7.2775	7.33794
BOP1	-0.16498	12.1214	-1.26849	0.206414	0.361146	-6.02248	12.2184	12.0534
BPESC1	0.0850424	7.60382	2.20793	0.0286321	0.0826624	-4.43056	7.55382	7.63887
BPGM	-0.441069	8.52497	-3.35682	0.000979242	0.00548729	-1.40213	8.78426	8.3432
BPHL	0.164175	10.7915	2.00023	0.0471196	0.120991	-4.85352	10.695	10.8592
BPI	-0.0188417	7.03539	-0.914494	0.361795	0.530885	-6.4038	7.04647	7.02763
BPIL1	0.000369921	7.20139	0.018298	0.985423	0.991972	-6.81833	7.20118	7.20155
BPIL2	-0.031466	7.22606	-1.12935	0.260394	0.424249	-6.18689	7.24456	7.21309
BPIL3	0.0228351	7.23842	1.46038	0.146091	0.281756	-5.76511	7.225	7.24784
BPNT1	0.442621	9.09006	4.33723	2.50794e-05	0.000235862	2.03084	8.82985	9.27247
BPTF	-0.141648	8.05776	-2.64375	0.00899201	0.0335446	-3.41633	8.14103	7.99938
BPY2	0.00134248	7.03733	0.0844505	0.932801	0.961064	-6.81495	7.03654	7.03789
BRAF	0.2794	9.20661	2.1202	0.0354882	0.0973206	-4.61403	9.04235	9.32175
BRAP	-0.038772	7.39103	-1.29805	0.196086	0.348194	-5.98515	7.41382	7.37505
BRCA1	-0.424083	7.94848	-7.12413	3.10985e-11	1.45762e-09	15.1361	8.19779	7.77371
BRCA2	-0.2577	7.34012	-5.36121	2.75791e-07	4.45594e-06	6.3385	7.49162	7.23392
BRCC2	0.0210794	7.08533	0.559741	0.576417	0.719973	-6.66288	7.07294	7.09402
BRD1	0.0729867	8.48085	0.945373	0.345854	0.515694	-6.3754	8.43794	8.51093
BRD2	0.207639	12.8693	2.58376	0.0106417	0.0383785	-3.56596	12.7472	12.9548
BRD3	0.343958	11.49	3.62826	0.00038039	0.00246044	-0.52542	11.2878	11.6318
BRD4	0.216618	9.40073	2.90014	0.00423976	0.0183756	-2.74166	9.27338	9.49
BRD7	-0.417406	9.99594	-4.17669	4.78626e-05	0.000412735	1.41953	10.2413	9.82392
BRD8	0.130735	9.03612	1.62383	0.106325	0.22267	-5.51812	8.95926	9.09
BRD9	0.156707	11.7862	1.61818	0.107539	0.224543	-5.52709	11.6941	11.8508
BRDG1	-0.215126	7.16309	-4.85016	2.83989e-06	3.45905e-05	4.10365	7.28956	7.07443
BRDT	-0.121416	7.05715	-3.62744	0.000381511	0.00246732	-0.52816	7.12853	7.00711
BRE	-0.206819	9.70812	-2.75958	0.00644364	0.0257437	-3.11857	9.82971	9.62289
BRF1	0.135732	8.052	1.99063	0.0481766	0.122942	-4.87212	7.97221	8.10794
BRF2	-0.225415	9.36042	-2.13586	0.0341693	0.0945332	-4.58179	9.49294	9.26753
BRI3	-0.682515	11.091	-5.93985	1.64759e-08	3.72737e-07	9.05413	11.4922	10.8097
BRI3BP	-0.256527	8.94758	-2.38329	0.0182982	0.0584401	-4.04287	9.09838	8.84186
BRIP1	0.154888	7.49988	2.12748	0.0348693	0.0960138	-4.59906	7.40882	7.56371
BRMS1	-0.169221	9.26964	-1.78973	0.0753366	0.172204	-5.24156	9.36912	9.1999
BRMS1L	-0.519771	8.31988	-6.02911	1.05028e-08	2.52381e-07	9.48925	8.62544	8.10567
BRP44	-0.885999	10.6958	-7.73894	9.58663e-13	6.79197e-11	18.5234	11.2166	10.3306
BRP44L	-0.307385	9.48503	-3.10003	0.00227673	0.0110683	-2.1767	9.66574	9.35835
BRPF1	0.0272514	7.4997	0.672798	0.502019	0.658856	-6.59377	7.48368	7.51093
BRPF3	-0.185757	10.1521	-2.38522	0.0182059	0.0581978	-4.03845	10.2613	10.0756
BRS3	-0.000521528	7.10558	-0.0285354	0.97727	0.987679	-6.81809	7.10588	7.10536
BRSK1	0.142348	8.45824	1.58622	0.11461	0.235371	-5.57721	8.37456	8.51691
BRSK2	-0.045097	7.40261	-1.35553	0.177106	0.32395	-5.91013	7.42912	7.38402
BRUNOL4	0.0935825	7.46752	1.91403	0.0573514	0.139992	-5.01741	7.4125	7.50608
BRUNOL5	-0.0363493	6.81745	-2.01259	0.0457881	0.118222	-4.82946	6.83882	6.80247
BRUNOL6	0.386164	8.45261	4.36575	2.23191e-05	0.000212823	2.14133	8.22559	8.61175
BRWD1	-0.239685	9.20321	-3.05101	0.00265933	0.01253	-2.31836	9.34412	9.10443
BRWD2	0.0129002	9.36685	0.119136	0.905313	0.945356	-6.81144	9.35926	9.37216
BRWD3	0.0613448	8.09915	1.03245	0.303375	0.471432	-6.29029	8.06309	8.12443
BSCL2	0.064342	11.8061	0.715788	0.475137	0.635001	-6.56418	11.7682	11.8326
BSDC1	0.142536	11.926	2.00192	0.046936	0.12068	-4.85025	11.8422	11.9847
BSG	0.572104	11.7752	4.76814	4.0689e-06	4.75571e-05	3.76032	11.4388	12.0109
BSN	-0.304172	7.47824	-4.67417	6.11143e-06	6.79724e-05	3.37244	7.65706	7.35289
BSND	0.0626031	7.3043	3.36825	0.000942075	0.00531476	-1.36641	7.2675	7.3301
BSPRY	0.0615828	10.3909	0.590005	0.555996	0.703376	-6.64562	10.3547	10.4163
BST1	-0.236364	7.40958	-4.73849	4.62892e-06	5.31838e-05	3.6373	7.54853	7.31216
BST2	0.525353	12.1337	2.32874	0.0210884	0.0654008	-4.16644	11.8249	12.3502
BTAF1	0.250277	10.5255	2.08177	0.0389108	0.104502	-4.69218	10.3784	10.6287
BTBD1	-0.375752	8.58352	-4.4742	1.4254e-05	0.000143993	2.56679	8.80441	8.42866
BTBD10	-0.0383278	10.0629	-0.374945	0.708184	0.816828	-6.74863	10.0854	10.0471
BTBD11	0.481236	8.44188	3.99836	9.61191e-05	0.000757635	0.762369	8.15897	8.64021
BTBD12	0.23631	9.69333	3.18575	0.00172752	0.00881573	-1.92419	9.55441	9.79072
BTBD14A	-0.110167	8.032	-1.36662	0.173607	0.319526	-5.89528	8.09676	7.9866
BTBD14B	0.259603	8.18291	4.78659	3.75403e-06	4.42544e-05	3.83718	8.03029	8.2899
BTBD15	0.440893	9.57552	3.52805	0.000542748	0.00333792	-0.85591	9.31632	9.75722
BTBD16	2.46613	11.7127	9.46342	3.07234e-17	7.09793e-15	28.6258	10.2629	12.7291
BTBD2	0.496478	12.6305	6.75037	2.40528e-10	8.75394e-09	13.1484	12.3387	12.8352
BTBD3	0.0707717	9.16558	0.680178	0.497347	0.654619	-6.58882	9.12397	9.19474
BTBD6	-0.0478396	9.73879	-0.556836	0.578396	0.72145	-6.66449	9.76691	9.71907
BTBD7	0.193285	9.12436	3.0515	0.00265519	0.0125188	-2.31694	9.01074	9.20402
BTBD8	0.160261	7.35127	3.93626	0.000121901	0.000929323	0.539031	7.25706	7.41732
BTBD9	0.0674394	7.45097	2.24096	0.0263662	0.0776609	-4.35965	7.41132	7.47876
BTC	-0.169331	7.65442	-2.30382	0.022483	0.0687031	-4.22199	7.75397	7.58464
BTD	-0.169903	8.806	-2.10176	0.037097	0.100719	-4.65171	8.90588	8.73598
BTF3	-0.0626289	10.2882	-0.406896	0.684613	0.800479	-6.73622	10.325	10.2624
BTF3L4	-0.369514	8.9527	-5.26693	4.28965e-07	6.59728e-06	5.91414	9.16993	8.80041
BTG1	-0.349823	12.4948	-2.72132	0.00720178	0.0281305	-3.21821	12.7004	12.3506
BTG2	0.680221	10.7002	3.79904	0.000204102	0.00144796	0.0558177	10.3003	10.9805
BTG3	-0.854924	10.1139	-6.59039	5.67238e-10	1.89313e-08	12.3158	10.6165	9.76155
BTG4	0.098255	7.36291	3.2646	0.00133348	0.007104	-1.68653	7.30515	7.4034
BTK	-0.33515	8.15606	-3.89223	0.000144031	0.00107414	0.382447	8.35309	8.01794
BTLA	0.280355	8.3357	2.92925	0.00388021	0.017092	-2.66149	8.17088	8.45124
BTN1A1	0.0081413	7.08273	0.27774	0.78156	0.867467	-6.78015	7.07794	7.08608
BTN2A1	-0.0332868	9.32867	-0.409179	0.682941	0.799147	-6.7353	9.34824	9.31495
BTN2A2	0.150509	7.96436	2.64208	0.00903464	0.0336712	-3.42054	7.87588	8.02639
BTN2A3	0.0897483	7.50188	2.61423	0.00977266	0.0358249	-3.49036	7.44912	7.53887
BTN3A1	0.291169	9.10485	3.55114	0.000500398	0.00311088	-0.780466	8.93368	9.22485
BTN3A2	0.151891	9.73297	1.21618	0.225659	0.384132	-6.0865	9.64368	9.79557
BTN3A3	-0.0325318	8.29176	-0.357709	0.721019	0.826252	-6.7549	8.31088	8.27835
BTNL2	-0.0114175	7.25079	-0.629405	0.529957	0.682601	-6.62179	7.2575	7.24608
BTNL3	-0.0209036	7.04418	-1.36871	0.172955	0.318509	-5.89248	7.05647	7.03557
BTNL8	-0.0058581	6.84891	-0.313352	0.75441	0.8492	-6.76969	6.85235	6.84649
BTNL9	0.103661	7.64697	0.963452	0.336734	0.506199	-6.35833	7.58603	7.68969
BTRC	0.301418	8.1397	4.907	2.20817e-06	2.75755e-05	4.34409	7.9625	8.26392
BUB1	-0.980975	9.17139	-7.4753	4.33238e-12	2.56855e-10	17.0541	9.74809	8.76711
BUB1B	-1.10846	8.6763	-8.05794	1.49981e-13	1.32448e-11	20.3318	9.32794	8.21948
BUB3	-0.119615	11.9512	-1.43148	0.154189	0.293027	-5.80614	12.0215	11.9019
BUD13	-0.150659	9.38364	-3.02824	0.00285647	0.0132811	-2.38346	9.47221	9.32155
BUD31	-0.239556	12.3308	-2.76116	0.0064139	0.0256562	-3.11443	12.4716	12.2321
BVES	-0.450659	7.33727	-7.49481	3.87786e-12	2.3283e-10	17.1621	7.60221	7.15155
BXDC1	0.194427	11.7802	2.6493	0.00885189	0.0331149	-3.40235	11.6659	11.8603
BXDC2	-0.570992	11.2611	-5.83725	2.75068e-08	5.80869e-07	8.55918	11.5968	11.0258
BXDC5	-0.480459	9.62564	-5.86176	2.43478e-08	5.23785e-07	8.67695	9.90809	9.42763
BYSL	-0.262646	10.0293	-2.8445	0.00501311	0.0209891	-2.89289	10.1837	9.92103
BZRAP1	0.20022	8.41697	1.85916	0.0647891	0.153595	-5.11812	8.29926	8.49948
BZRPL1	0.0151592	7.072	0.86278	0.389514	0.557667	-6.44927	7.06309	7.07825
BZW1	0.250553	7.66303	2.87457	0.0045805	0.0195122	-2.81149	7.51574	7.76629
BZW2	-0.219835	11.813	-2.19884	0.0292845	0.0840493	-4.44989	11.9422	11.7224
C10ORF10	-0.522062	9.98309	-3.23018	0.00149391	0.00780632	-1.79091	10.29	9.76794
C10ORF104	0.350708	9.55691	3.39428	0.000862249	0.00493914	-1.28464	9.35074	9.70144
C10ORF107	-0.087312	7.03382	-2.28829	0.0233928	0.0709377	-4.25634	7.08515	6.99784
C10ORF108	0.0379669	7.09188	1.44577	0.150143	0.287372	-5.78595	7.06956	7.10753
C10ORF11	0.596616	9.46309	5.08495	9.91713e-07	1.36917e-05	5.11026	9.11235	9.70897
C10ORF110	-0.0792223	7.07152	-2.63219	0.00929089	0.034409	-3.44542	7.11809	7.03887
C10ORF111	6.06428e-05	7.18121	0.00226963	0.998192	0.999085	-6.81849	7.18118	7.18124
C10ORF113	-0.0215555	7.06115	-1.17736	0.240751	0.401684	-6.13228	7.07382	7.05227
C10ORF114	0.101935	7.69345	1.36804	0.173164	0.318839	-5.89338	7.63353	7.73546
C10ORF115	-0.00280321	7.04497	-0.12349	0.901869	0.942928	-6.81091	7.04662	7.04381
C10ORF116	0.750894	14.9488	5.1068	8.97696e-07	1.25486e-05	5.20571	14.5074	15.2582
C10ORF118	-0.17928	8.17358	-2.31059	0.0220965	0.0677854	-4.20696	8.27897	8.09969
C10ORF119	-0.0871574	8.55891	-1.24811	0.213764	0.370147	-6.04774	8.61015	8.52299
C10ORF12	-0.0746771	7.71036	-1.55549	0.12175	0.246169	-5.62448	7.75426	7.67959
C10ORF120	-0.00415858	6.81388	-0.204691	0.838067	0.903561	-6.79767	6.81632	6.81216
C10ORF122	0.0365297	7.01515	1.40788	0.161051	0.302246	-5.83904	6.99368	7.03021
C10ORF125	-0.500559	7.99588	-4.34535	2.4262e-05	0.000229342	2.06224	8.29015	7.78959
C10ORF128	0.0662174	7.48055	2.33758	0.0206125	0.0642323	-4.1466	7.44162	7.50784
C10ORF129	-0.031651	7.13036	-1.38744	0.167182	0.310759	-5.86711	7.14897	7.11732
C10ORF130	0.0895027	7.65497	1.91885	0.0567335	0.138842	-5.00842	7.60235	7.69186
C10ORF132	0.0379624	7.22879	0.697806	0.486283	0.645296	-6.57678	7.20647	7.24443
C10ORF136	0.318543	7.498	3.13027	0.0020668	0.0102125	-2.08832	7.31074	7.62928
C10ORF137	0.140453	9.76036	1.42722	0.155411	0.294638	-5.81212	9.67779	9.81825
C10ORF18	-0.0120194	6.84176	-0.629728	0.529746	0.682455	-6.62159	6.84882	6.8368
C10ORF21	0.0903942	7.41079	0.791069	0.430042	0.595605	-6.50798	7.35765	7.44804
C10ORF22	-0.102276	9.93473	-1.17882	0.240171	0.400951	-6.13058	9.99485	9.89258
C10ORF26	-0.222668	8.58733	-2.3931	0.0178327	0.0573108	-4.02037	8.71824	8.49557
C10ORF27	0.0320194	7.29	1.22679	0.221655	0.379504	-6.07373	7.27118	7.3032
C10ORF28	0.125491	9.7123	2.29705	0.0228757	0.0696629	-4.23699	9.63853	9.76402
C10ORF30	-0.0275728	7.21188	-1.22761	0.221348	0.379153	-6.07274	7.22809	7.20052
C10ORF31	-0.0324242	6.82491	-1.77942	0.0770156	0.175119	-5.25948	6.84397	6.81155
C10ORF32	-0.311821	9.37036	-2.38238	0.018342	0.0585428	-4.04495	9.55368	9.24186
C10ORF33	1.31616	10.0562	9.63472	1.06043e-17	2.88962e-15	29.6656	9.2825	10.5987
C10ORF35	-0.202042	9.92461	-2.0016	0.0469708	0.120733	-4.85087	10.0434	9.84134
C10ORF37	0.0064721	6.68836	0.369128	0.712507	0.820101	-6.75078	6.68456	6.69103
C10ORF38	0.0402062	9.92364	0.227649	0.820201	0.892739	-6.79273	9.9	9.94021
C10ORF39	-0.235428	7.2863	-2.98167	0.00330236	0.0149739	-2.5153	7.42471	7.18928
C10ORF4	0.029336	7.19636	2.23187	0.0269737	0.0789198	-4.37927	7.17912	7.20845
C10ORF41	0.183488	7.58655	2.72464	0.00713296	0.027926	-3.20961	7.47868	7.66216
C10ORF46	0.0242784	7.34927	0.63274	0.527781	0.680687	-6.6197	7.335	7.35928
C10ORF47	-0.342896	8.04224	-3.72198	0.000271003	0.00184351	-0.209221	8.24382	7.90093
C10ORF49	0.00744239	7.45776	0.299016	0.765305	0.856894	-6.77405	7.45338	7.46082
C10ORF51	0.0422195	7.55188	0.976677	0.330162	0.499213	-6.34565	7.52706	7.56928
C10ORF53	-0.0188402	7.24642	-0.925031	0.356304	0.525672	-6.39421	7.2575	7.23866
C10ORF55	0.0146073	7.61697	0.537108	0.591918	0.731339	-6.6752	7.60838	7.62299
C10ORF56	-0.334274	8.99158	-2.28681	0.0234807	0.0711282	-4.25959	9.18809	8.85381
C10ORF57	-0.409592	10.4861	-3.58833	0.000438661	0.00278148	-0.658066	10.7269	10.3173
C10ORF58	0.854541	11.7655	5.86215	2.4301e-08	5.23045e-07	8.6788	11.2631	12.1176
C10ORF59	0.118249	8.47055	1.70213	0.0906194	0.197556	-5.39082	8.40103	8.51928
C10ORF6	0.186982	9.80036	2.44038	0.0157325	0.0520042	-3.9107	9.69044	9.87742
C10ORF61	0.0204078	8.48891	0.354078	0.723734	0.828268	-6.75619	8.47691	8.49732
C10ORF62	-0.033393	7.25655	-1.7113	0.0889102	0.194859	-5.37554	7.27618	7.24278
C10ORF63	-0.0510522	7.09558	-2.58473	0.0106128	0.0383004	-3.56355	7.12559	7.07454
C10ORF64	0.0238448	7.17461	1.02285	0.307881	0.476332	-6.30004	7.16059	7.18443
C10ORF65	0.370505	7.64061	4.23654	3.76919e-05	0.000335128	1.64526	7.42279	7.7933
C10ORF67	-0.27909	7.00358	-4.76681	4.0925e-06	4.77803e-05	3.7548	7.16765	6.88856
C10ORF68	0.00941783	7.05024	0.39526	0.693163	0.806285	-6.74086	7.04471	7.05412
C10ORF71	-0.022544	6.96939	-1.23876	0.2172	0.374319	-6.05919	6.98265	6.9601
C10ORF72	-0.0547984	7.4297	-2.1365	0.0341161	0.0944107	-4.58046	7.46191	7.40711
C10ORF73	0.416533	8.23061	4.37224	2.17329e-05	0.00020795	2.16657	7.98574	8.40227
C10ORF76	0.185038	9.69952	2.55883	0.0114035	0.0404194	-3.62719	9.59074	9.77577
C10ORF78	-0.274594	7.93945	-4.44105	1.63613e-05	0.000162246	2.43587	8.10088	7.82629
C10ORF79	-0.0656246	6.9023	-2.07894	0.0391737	0.105055	-4.69789	6.94088	6.87526
C10ORF80	0.0465085	7.29661	1.79502	0.0744856	0.170735	-5.23231	7.26926	7.31577
C10ORF81	-0.33846	8.09691	-2.18868	0.0300287	0.0856464	-4.47141	8.29588	7.95742
C10ORF82	0.488693	7.94994	5.01195	1.38036e-06	1.83655e-05	4.79356	7.66265	8.15134
C10ORF83	0.293711	8.61267	4.3393	2.48685e-05	0.00023419	2.03884	8.44	8.73371
C10ORF85	0.00794269	7.40776	0.218038	0.82767	0.89733	-6.79486	7.40309	7.41103
C10ORF88	0.0573757	8.52182	0.723963	0.470116	0.630873	-6.55835	8.48809	8.54546
C10ORF89	0.26378	8.21139	6.04856	9.51658e-09	2.31166e-07	9.58457	8.05632	8.3201
C10ORF90	-0.013067	7.01982	-0.440924	0.659847	0.782434	-6.7219	7.0275	7.01443
C10ORF91	-0.0134309	7.19255	-0.763875	0.446035	0.609624	-6.52893	7.20044	7.18701
C10ORF92	0.142594	7.76515	1.78652	0.0758555	0.173092	-5.24714	7.68132	7.82392
C10ORF93	-9.70285e-05	7.25406	-0.0076943	0.99387	0.996587	-6.81846	7.25412	7.25402
C10ORF95	0.232659	7.33236	4.66378	6.39027e-06	7.0919e-05	3.32993	7.19559	7.42825
C10ORF96	0.0393238	7.454	1.36625	0.173725	0.319673	-5.89579	7.43088	7.47021
C10ORF97	-0.00632656	10.1405	-0.0633973	0.949527	0.971774	-6.81649	10.1443	10.1379
C10ORF99	2.30915	11.301	8.90042	9.74622e-16	1.53445e-13	25.2478	9.94353	12.2527
C11ORF1	0.0023302	7.15358	0.118787	0.905589	0.945491	-6.81148	7.15221	7.15454
C11ORF10	-0.341023	13.8047	-4.50285	1.26456e-05	0.000129843	2.68053	14.0051	13.6641
C11ORF16	-0.0312341	7.1637	-1.33604	0.183381	0.332467	-5.93592	7.18206	7.15082
C11ORF17	0.0720982	9.82709	0.923606	0.357043	0.526286	-6.39551	9.78471	9.8568
C11ORF2	0.296243	12.4633	2.92311	0.00395356	0.0173671	-2.67844	12.2891	12.5854
C11ORF24	-0.176228	8.72758	-2.23286	0.0269068	0.0787619	-4.37713	8.83118	8.65495
C11ORF30	0.0694739	8.15364	0.792207	0.42938	0.59501	-6.50709	8.11279	8.18227
C11ORF31	0.082785	7.9797	1.39681	0.164352	0.306912	-5.8543	7.93103	8.01381
C11ORF34	-0.0105913	7.0673	-0.757203	0.450011	0.613243	-6.53395	7.07353	7.06294
C11ORF35	0.749048	8.39388	7.09449	3.66497e-11	1.68244e-09	14.9764	7.95353	8.70258
C11ORF36	-0.00240752	7.04388	-0.0982309	0.921868	0.954757	-6.8137	7.04529	7.04289
C11ORF37	0.0922089	7.11406	2.94003	0.00375428	0.0166501	-2.63161	7.05985	7.15206
C11ORF38	-0.099386	7.09848	-3.20053	0.00164626	0.00846815	-1.88002	7.15691	7.05753
C11ORF39	0.0310294	7.31721	1.40434	0.1621	0.30377	-5.84393	7.29897	7.33
C11ORF40	0.0240282	7.06927	1.20898	0.228403	0.387237	-6.09509	7.05515	7.07918
C11ORF41	0.00435567	6.89006	0.266462	0.790217	0.872819	-6.7832	6.8875	6.89186
C11ORF42	-0.0676683	7.38345	-2.5743	0.0109253	0.0390988	-3.58927	7.42324	7.35557
C11ORF44	-0.00603093	6.90145	-0.313014	0.754667	0.849332	-6.7698	6.905	6.89897
C11ORF45	0.282793	7.54242	4.76394	4.14403e-06	4.83155e-05	3.74286	7.37618	7.65897
C11ORF46	0.181925	9.8443	2.01494	0.0455391	0.117784	-4.82488	9.73735	9.91928
C11ORF47	-0.063111	7.35055	-1.91309	0.0574724	0.140215	-5.01915	7.38765	7.32454
C11ORF48	-0.117169	11.043	-1.29124	0.198433	0.351158	-5.99383	11.1119	10.9947
C11ORF49	0.048023	7.42588	1.49887	0.135824	0.267215	-5.70925	7.39765	7.44567
C11ORF51	-0.0947514	8.85812	-1.25264	0.212115	0.368032	-6.04216	8.91382	8.81907
C11ORF52	0.202095	8.54145	2.54686	0.0117865	0.0415451	-3.65642	8.42265	8.62474
C11ORF53	-0.296704	7.25352	-3.50458	0.000589225	0.00358229	-0.932151	7.42794	7.13124
C11ORF54	-0.0448393	8.43776	-0.707615	0.480185	0.63954	-6.56994	8.46412	8.41928
C11ORF55	0.0413099	7.0437	2.38076	0.0184201	0.0587498	-4.04866	7.01941	7.06072
C11ORF56	0.353034	9.60739	3.80167	0.000202121	0.00143702	0.0649479	9.39985	9.75289
C11ORF57	0.0176653	9.58509	0.359503	0.719679	0.825235	-6.75427	9.57471	9.59237
C11ORF58	-0.208413	7.70527	-2.75142	0.00659899	0.0262435	-3.13993	7.82779	7.61938
C11ORF59	-0.262706	10.7581	-2.77749	0.00611419	0.024685	-3.07149	10.9125	10.6498
C11ORF60	0.232327	8.95673	3.3513	0.00099771	0.00557975	-1.41936	8.82015	9.05247
C11ORF61	0.389991	8.61309	4.62536	7.53256e-06	8.20702e-05	3.1733	8.38382	8.77381
C11ORF63	0.116736	7.4523	3.05452	0.00263004	0.012427	-2.30827	7.38368	7.50041
C11ORF66	0.0964418	7.38067	3.32254	0.00109917	0.00603991	-1.50866	7.32397	7.42041
C11ORF67	-0.43943	10.4887	-3.99401	9.77412e-05	0.000767339	0.746629	10.7471	10.3076
C11ORF68	-0.146026	9.60224	-1.98593	0.0487012	0.12395	-4.88118	9.68809	9.54206
C11ORF69	0.631236	8.34006	3.96023	0.000111255	0.000859258	0.624881	7.96897	8.60021
C11ORF70	-0.15597	8.09448	-1.55255	0.122452	0.247213	-5.62897	8.18618	8.03021
C11ORF71	-0.0502592	9.08442	-0.739474	0.460672	0.622484	-6.5471	9.11397	9.06371
C11ORF72	0.0376728	7.102	1.32808	0.185989	0.335707	-5.94635	7.07985	7.11753
C11ORF73	-0.628144	8.45624	-6.90912	1.01579e-10	4.1085e-09	13.9856	8.82551	8.19737
C11ORF74	-0.795841	9.22582	-7.4909	3.96506e-12	2.36729e-10	17.1404	9.69368	8.89784
C11ORF75	-1.34674	9.37842	-10.4528	6.19973e-20	3.6102e-17	34.6933	10.1701	8.8234
C11ORF76	-0.00268344	7.00636	-0.163191	0.870568	0.923789	-6.80525	7.00794	7.00526
C11ORF77	-0.112973	7.52491	-2.3136	0.0219264	0.0673791	-4.20026	7.59132	7.47835
C11ORF79	0.0477032	11.3285	0.658528	0.511119	0.666518	-6.60319	11.3004	11.3481
C11ORF9	0.0398666	7.56285	0.857066	0.392655	0.560715	-6.45413	7.53941	7.57928
C12ORF10	0.455396	11.4114	5.80134	3.28684e-08	6.79243e-07	8.3873	11.1437	11.5991
C12ORF11	-0.105241	9.19945	-1.2477	0.213914	0.370217	-6.04824	9.26132	9.15608
C12ORF12	-0.0121468	6.95521	-0.671963	0.50255	0.659226	-6.59433	6.96235	6.95021
C12ORF23	-0.353405	9.10018	-3.91087	0.000134233	0.00101136	0.448559	9.30794	8.95454
C12ORF24	-0.794356	8.93552	-8.69028	3.4809e-15	4.94881e-13	24.0045	9.4025	8.60814
C12ORF25	0.0380321	7.02618	1.35629	0.176864	0.323675	-5.90912	7.00382	7.04186
C12ORF26	0.205652	9.16855	2.63666	0.00917431	0.0340752	-3.43419	9.04765	9.2533
C12ORF28	0.141374	8.01576	1.09935	0.273221	0.43884	-6.21988	7.93265	8.07402
C12ORF29	-0.319212	9.63764	-4.06424	7.44829e-05	0.000606318	1.00242	9.82529	9.50608
C12ORF30	0.0682459	10.0691	0.641731	0.521941	0.675592	-6.61402	10.029	10.0972
C12ORF31	-0.666402	9.40103	-5.44723	1.83512e-07	3.11289e-06	6.73021	9.79279	9.12639
C12ORF32	-0.118631	9.11982	-1.66401	0.0980127	0.209515	-5.45352	9.18956	9.07093
C12ORF34	-0.273096	7.40739	-5.33329	3.14501e-07	4.99593e-06	6.21228	7.56794	7.29485
C12ORF35	-0.0465722	8.77012	-0.538439	0.591002	0.730657	-6.67449	8.7975	8.75093
C12ORF36	-0.0758687	7.41055	-1.1141	0.266863	0.431612	-6.20378	7.45515	7.37928
C12ORF37	0.0503775	6.96594	2.48961	0.0137814	0.0469532	-3.79437	6.93632	6.9867
C12ORF38	-0.0405443	7.14661	-1.93813	0.0543183	0.134401	-4.97228	7.17044	7.1299
C12ORF39	-0.0237417	6.96545	-1.3563	0.176862	0.323675	-5.90911	6.97941	6.95567
C12ORF4	0.121292	9.39836	1.84712	0.0665245	0.156826	-5.13985	9.32706	9.44835
C12ORF40	0.0100349	7.20958	0.852448	0.395204	0.563322	-6.45804	7.20368	7.21371
C12ORF41	0.0205791	11.5953	0.239214	0.811237	0.887031	-6.79005	11.5832	11.6038
C12ORF42	0.00467859	6.86952	0.25361	0.800113	0.879554	-6.78652	6.86676	6.87144
C12ORF43	-0.0478623	8.86333	-0.742233	0.459004	0.621256	-6.54507	8.89147	8.84361
C12ORF44	-0.123267	11.2692	-1.32681	0.18641	0.336294	-5.94801	11.3416	11.2184
C12ORF45	-0.0819451	9.06109	-1.1567	0.249071	0.410847	-6.15606	9.10926	9.02732
C12ORF46	0.194862	10.9659	0.755386	0.451097	0.614361	-6.53531	10.8513	11.0462
C12ORF47	0.125852	11.7275	1.29419	0.197413	0.349761	-5.99007	11.6535	11.7794
C12ORF48	-0.465852	8.23761	-6.22005	3.95651e-09	1.05712e-07	10.4336	8.51147	8.04562
C12ORF49	-0.0823454	9.03909	-1.056	0.292515	0.459975	-6.266	9.0875	9.00515
C12ORF5	-0.147999	8.13182	-1.75284	0.081492	0.182679	-5.3053	8.21882	8.07082
C12ORF50	-0.00907065	6.8257	-0.538376	0.591045	0.730664	-6.67452	6.83103	6.82196
C12ORF51	0.229979	7.50079	3.27822	0.00127454	0.00684605	-1.64496	7.36559	7.59557
C12ORF52	0.00494845	9.99291	0.0624123	0.95031	0.97196	-6.81656	9.99	9.99495
C12ORF53	-0.0663008	6.95279	-2.63413	0.00924017	0.0342719	-3.44056	6.99176	6.92546
C12ORF54	-0.0850364	7.7603	-0.6748	0.50075	0.657535	-6.59243	7.81029	7.72526
C12ORF56	-0.728696	7.91691	-4.27697	3.20308e-05	0.000291001	1.7992	8.34529	7.6166
C12ORF57	-0.282599	12.2595	-2.12889	0.0347513	0.0957509	-4.59618	12.4256	12.143
C12ORF59	-0.493686	7.51727	-4.42385	1.75702e-05	0.000172772	2.36822	7.8075	7.31381
C12ORF60	-0.0745543	7.31382	-1.69809	0.0913814	0.198758	-5.39754	7.35765	7.28309
C12ORF61	-0.0748575	7.51776	-2.69165	0.00784463	0.0300421	-3.29463	7.56176	7.48691
C12ORF62	-0.371763	10.6242	-3.71315	0.000279878	0.00189358	-0.239309	10.8428	10.471
C12ORF63	0.0240312	7.11133	1.42289	0.15666	0.296398	-5.81818	7.09721	7.12124
C12ORF64	-0.0314054	7.04727	-1.60935	0.109457	0.227396	-5.54104	7.06574	7.03433
C12ORF65	-0.344595	9.15727	-4.51253	1.21424e-05	0.000125282	2.71911	9.35985	9.01526
C12ORF8	-0.104809	7.52309	-1.50661	0.133827	0.264195	-5.69784	7.58471	7.4799
C13ORF16	-0.0876668	7.53273	-1.92418	0.0560568	0.137614	-4.99846	7.58426	7.4966
C13ORF18	-0.318895	7.33297	-4.98027	1.5918e-06	2.08395e-05	4.65715	7.52044	7.20155
C13ORF21	0.547759	8.54055	3.874	0.000154274	0.00114112	0.318011	8.21853	8.76629
C13ORF23	-0.0694709	9.73842	-0.642558	0.521405	0.675044	-6.61349	9.77926	9.70979
C13ORF24	-0.0641207	8.16436	-0.842306	0.400839	0.568725	-6.46655	8.20206	8.13794
C13ORF25	-0.129733	7.61491	-1.58012	0.115999	0.237512	-5.58666	7.69118	7.56144
C13ORF26	-0.0353608	6.96921	-1.81728	0.070993	0.164702	-5.19312	6.99	6.95464
C13ORF27	-1.17709	9.10139	-10.7104	1.20751e-20	9.00526e-18	36.2932	9.79338	8.61629
C13ORF28	-0.00272286	7.17958	-0.118275	0.905994	0.945721	-6.81154	7.18118	7.17845
C13ORF3	-0.51123	8.43461	-5.06104	1.10553e-06	1.50722e-05	5.00617	8.73515	8.22392
C13ORF30	-0.0378138	6.94218	-1.64215	0.102469	0.21659	-5.48886	6.96441	6.9266
C13ORF31	0.598824	8.62321	5.18099	6.38786e-07	9.28982e-06	5.53198	8.27118	8.87
C13ORF33	-0.477139	7.592	-4.85024	2.83899e-06	3.45895e-05	4.10395	7.8725	7.39536
C13ORF34	-0.337582	9.27345	-3.05018	0.00266631	0.0125587	-2.32075	9.47191	9.13433
C13ORF7	-0.450667	8.52212	-4.91404	2.14011e-06	2.68609e-05	4.37402	8.78706	8.33639
C13ORF8	-0.571941	9.84612	-7.58308	2.34515e-12	1.48791e-10	17.6519	10.1824	9.61041
C14ORF1	0.100277	8.07733	1.6922	0.0924995	0.200595	-5.40728	8.01838	8.11866
C14ORF100	-0.33049	9.61321	-3.31858	0.00111387	0.00611433	-1.5209	9.8075	9.47701
C14ORF101	0.11562	7.844	2.10645	0.0366822	0.0998208	-4.64216	7.77603	7.89165
C14ORF102	0.690629	11.5932	6.38535	1.67556e-09	4.93257e-08	11.2657	11.1872	11.8778
C14ORF103	0.0382535	8.19661	0.696197	0.487287	0.646306	-6.57789	8.17412	8.21237
C14ORF104	-0.347273	8.81776	-3.55816	0.000488152	0.00304949	-0.757446	9.02191	8.67464
C14ORF105	0.268907	7.40588	2.36552	0.0191693	0.0605716	-4.08343	7.24779	7.5167
C14ORF106	0.257586	10.6826	2.94646	0.00368102	0.0163915	-2.61375	10.5312	10.7888
C14ORF108	-0.0403457	9.47158	-0.457057	0.648233	0.773907	-6.7147	9.49529	9.45495
C14ORF11	-0.264889	10.0944	-2.37588	0.0186569	0.0593147	-4.0598	10.2501	9.98526
C14ORF112	-0.135585	11.5779	-2.09372	0.0378172	0.102224	-4.66802	11.6576	11.5221
C14ORF115	-0.0180928	7.30436	-0.760449	0.448074	0.611467	-6.53151	7.315	7.29691
C14ORF118	0.0206398	7.67655	0.593167	0.553884	0.701518	-6.64376	7.66441	7.68505
C14ORF119	0.211624	7.53691	3.87757	0.000152215	0.00112786	0.330609	7.4125	7.62412
C14ORF121	-0.012591	7.25333	-0.471765	0.637719	0.766024	-6.70792	7.26074	7.24814
C14ORF122	0.0603927	9.05212	0.629679	0.529778	0.682476	-6.62162	9.01662	9.07701
C14ORF124	0.0562432	7.83218	0.754926	0.451372	0.614528	-6.53566	7.79912	7.85536
C14ORF125	-0.219929	7.28909	-2.90048	0.00423529	0.01836	-2.74071	7.41838	7.19845
C14ORF126	-0.147138	7.43703	-3.36673	0.000946952	0.0053366	-1.37118	7.52353	7.37639
C14ORF128	0.0799227	7.28448	2.51187	0.0129727	0.0447902	-3.74109	7.2375	7.31742
C14ORF129	-0.698558	8.9583	-6.68555	3.40959e-10	1.19586e-08	12.8097	9.36897	8.67041
C14ORF130	-0.354316	9.09097	-4.90728	2.20539e-06	2.7549e-05	4.3453	9.29926	8.94495
C14ORF131	0.321474	9.04958	3.63651	0.0003693	0.00240113	-0.497863	8.86059	9.18206
C14ORF132	-0.493361	8.56776	-3.76212	0.000233919	0.00162771	-0.0717244	8.85779	8.36443
C14ORF133	0.0482944	8.8703	0.594784	0.552804	0.700673	-6.64281	8.84191	8.89021
C14ORF135	-0.225073	9.64327	-2.40472	0.0172945	0.0559068	-3.99359	9.77559	9.55052
C14ORF138	-0.138535	8.69297	-1.49775	0.136112	0.26761	-5.71088	8.77441	8.63588
C14ORF139	-0.347668	7.53885	-6.1376	6.04426e-09	1.5478e-07	10.0236	7.74324	7.39557
C14ORF140	0.0464964	7.87836	0.641888	0.521839	0.675524	-6.61392	7.85103	7.89753
C14ORF142	-0.491207	9.32182	-5.45066	1.80533e-07	3.07137e-06	6.74595	9.61059	9.11938
C14ORF143	0.0155185	6.96618	0.848937	0.397149	0.565196	-6.46099	6.95706	6.97258
C14ORF144	0.0177032	7.16085	1.12458	0.262403	0.426672	-6.19219	7.15044	7.16814
C14ORF145	-0.359427	7.69782	-6.94551	8.32463e-11	3.45578e-09	14.179	7.90912	7.54969
C14ORF147	-0.665417	9.72073	-6.29808	2.64158e-09	7.39731e-08	10.8248	10.1119	9.44649
C14ORF148	-0.0217041	7.03018	-1.54587	0.124058	0.249776	-5.63911	7.04294	7.02124
C14ORF149	-0.359054	7.19127	-6.77917	2.05869e-10	7.60322e-09	13.2995	7.40235	7.0433
C14ORF151	0.128413	8.4677	1.59686	0.112216	0.23173	-5.56063	8.39221	8.52062
C14ORF152	-0.0557975	7.21073	-1.01235	0.312855	0.481661	-6.31059	7.24353	7.18773
C14ORF153	0.393335	9.24594	3.56166	0.000482147	0.00302028	-0.745945	9.01471	9.40804
C14ORF155	0.082497	7.48394	2.93727	0.00378611	0.0167597	-2.63926	7.43544	7.51794
C14ORF156	-0.596096	12.9503	-6.31017	2.4807e-09	6.99749e-08	10.8856	13.3007	12.7046
C14ORF159	1.13543	11.3359	8.46956	1.31033e-14	1.6006e-12	22.7103	10.6684	11.8038
C14ORF161	0.0380337	7.44721	0.569703	0.569656	0.714385	-6.6573	7.42485	7.46289
C14ORF162	0.0272498	7.37867	1.2142	0.226411	0.385089	-6.08887	7.36265	7.3899
C14ORF165	-0.0303714	7.28994	-1.28298	0.201304	0.354884	-6.00429	7.30779	7.27742
C14ORF166	-0.354131	11.6367	-3.33005	0.00107177	0.0059134	-1.48539	11.8449	11.4907
C14ORF166B	-0.0760431	7.08206	-3.22953	0.0014971	0.00782014	-1.79287	7.12676	7.05072
C14ORF169	0.276225	9.60915	3.46677	0.000672069	0.00400182	-1.0541	9.44676	9.72299
C14ORF172	-0.0404275	9.28594	-0.436814	0.662818	0.784516	-6.72369	9.30971	9.26928
C14ORF173	0.600456	9.67285	5.3438	2.99353e-07	4.77672e-06	6.25971	9.31985	9.92031
C14ORF174	0.180215	8.63212	2.03453	0.0435035	0.113725	-4.78641	8.52618	8.70639
C14ORF177	0.0112614	7.07309	0.761117	0.447676	0.611088	-6.53101	7.06647	7.07773
C14ORF178	-0.0454472	7.05461	-2.46274	0.0148179	0.0496287	-3.85814	7.08132	7.03588
C14ORF179	0.0923241	10.7224	1.23759	0.21763	0.374727	-6.06061	10.6681	10.7604
C14ORF19	0.0708445	7.38503	2.44574	0.0155086	0.051428	-3.89813	7.34338	7.41423
C14ORF2	-0.237975	10.2954	-2.7002	0.00765426	0.0294804	-3.27268	10.4353	10.1973
C14ORF21	0.103173	7.87521	2.63893	0.00911555	0.0339222	-3.42847	7.81456	7.91773
C14ORF24	-0.305206	7.73558	-4.34582	2.42152e-05	0.000228951	2.06406	7.915	7.60979
C14ORF28	0.371891	9.2323	3.68914	0.000305416	0.0020407	-0.320801	9.01368	9.38557
C14ORF29	-0.0148166	7.19085	-0.516852	0.605953	0.741978	-6.6858	7.19956	7.18474
C14ORF32	-0.11334	10.3056	-1.76235	0.0798663	0.180041	-5.28898	10.3722	10.2589
C14ORF37	-0.423181	7.71152	-4.44738	1.59373e-05	0.00015866	2.4608	7.96029	7.53711
C14ORF39	0.0613902	7.33006	3.29845	0.00119149	0.0064686	-1.58295	7.29397	7.35536
C14ORF4	0.0938053	8.52897	1.48338	0.139887	0.272773	-5.73191	8.47382	8.56763
C14ORF43	-0.071889	9.69509	-0.920576	0.358619	0.527858	-6.39828	9.73735	9.66546
C14ORF44	0.0458278	7.144	1.67007	0.0968062	0.207552	-5.44364	7.11706	7.16289
C14ORF45	-0.189127	8.44176	-1.95849	0.0518632	0.129922	-4.93375	8.55294	8.36381
C14ORF48	0.20362	8.16794	3.32872	0.00107658	0.00593649	-1.48952	8.04824	8.25186
C14ORF49	0.014903	7.50788	0.509016	0.611423	0.746197	-6.68979	7.49912	7.51402
C14ORF50	0.431939	8.06055	7.3961	6.78373e-12	3.78438e-10	16.6176	7.80662	8.23856
C14ORF54	-0.000785324	7.1063	-0.0449521	0.9642	0.979898	-6.81749	7.10676	7.10598
C14ORF58	-0.394278	8.09321	-4.82827	3.12732e-06	3.76385e-05	4.01156	8.325	7.93072
C14ORF68	-0.005896	7.31315	-0.17918	0.858016	0.915704	-6.80253	7.31662	7.31072
C14ORF70	0.154102	7.49618	3.55815	0.000488166	0.00304949	-0.757473	7.40559	7.55969
C14ORF72	0.0614736	7.45673	1.18516	0.237662	0.398145	-6.1232	7.42059	7.48206
C14ORF73	-0.303642	8.09885	-2.8274	0.00527536	0.0218508	-2.93882	8.27735	7.97371
C14ORF78	-0.880626	9.24715	-3.13771	0.00201793	0.0100211	-2.06644	9.76485	8.88423
C14ORF79	0.702646	9.92939	7.09464	3.66194e-11	1.68244e-09	14.9772	9.51632	10.219
C14ORF8	-0.0402759	7.10897	-1.96427	0.0511825	0.128634	-4.92272	7.13265	7.09237
C14ORF80	-0.0892526	9.83503	-0.911623	0.363301	0.532242	-6.40639	9.8875	9.79825
C14ORF82	0.589359	9.89103	4.45504	1.54381e-05	0.000154377	2.49101	9.54456	10.1339
C14ORF93	0.441257	10.3728	5.58446	9.49937e-08	1.73905e-06	7.36406	10.1134	10.5546
C14ORF94	-0.16386	9.92279	-2.11101	0.0362825	0.0990645	-4.63285	10.0191	9.85526
C15ORF15	-0.117488	11.7467	-1.30375	0.194141	0.345896	-5.97785	11.8157	11.6982
C15ORF17	0.737006	11.1702	7.43482	5.44988e-12	3.11273e-10	16.8307	10.7369	11.4739
C15ORF2	0.058819	7.24267	2.22854	0.0271993	0.0794269	-4.38644	7.20809	7.26691
C15ORF20	-0.0437189	7.14915	-1.85761	0.0650108	0.154027	-5.12093	7.17485	7.13113
C15ORF21	-0.417209	7.88988	-5.49733	1.44473e-07	2.5108e-06	6.96035	8.13515	7.71794
C15ORF23	-0.619666	7.69218	-8.32938	3.02127e-14	3.31863e-12	21.895	8.05647	7.4368
C15ORF24	-0.366666	9.98812	-4.23284	3.82558e-05	0.000339502	1.63122	10.2037	9.83701
C15ORF26	0.053966	7.46467	1.37052	0.172392	0.317761	-5.89005	7.43294	7.48691
C15ORF27	-0.047174	7.16109	-1.09623	0.274581	0.44031	-6.22326	7.18882	7.14165
C15ORF28	0.545658	9.84255	6.20979	4.17155e-09	1.1083e-07	10.3824	9.52176	10.0674
C15ORF29	0.095849	9.41782	0.844723	0.399492	0.567523	-6.46453	9.36147	9.45732
C15ORF32	-0.0289736	7.35988	-0.888223	0.375717	0.544354	-6.42722	7.37691	7.34794
C15ORF33	-0.116992	7.03358	-3.372	0.000930154	0.00526006	-1.35466	7.10235	6.98536
C15ORF37	0.00531989	6.86533	0.315096	0.753088	0.848274	-6.76915	6.86221	6.86753
C15ORF38	-0.198159	7.86321	-3.06495	0.0025449	0.012106	-2.27828	7.97971	7.78155
C15ORF39	-0.225068	9.55636	-2.66793	0.00839526	0.0317193	-3.35516	9.68868	9.46361
C15ORF40	0.162124	8.27752	3.18212	0.00174803	0.00889692	-1.935	8.18221	8.34433
C15ORF41	0.115035	8.9663	1.05826	0.291486	0.458997	-6.26364	8.89868	9.01371
C15ORF42	-0.596828	7.86267	-6.13912	5.99736e-09	1.53765e-07	10.0311	8.21353	7.6167
C15ORF43	-0.0228017	6.96424	-1.38849	0.166864	0.310349	-5.86568	6.97765	6.95485
C15ORF44	-0.093722	7.7977	-1.55636	0.121543	0.245868	-5.62316	7.85279	7.75907
C15ORF48	-1.83355	8.5943	-10.0795	6.55227e-19	2.65267e-16	32.3876	9.67221	7.83866
C15ORF5	0.306322	8.02273	3.389	0.000877904	0.00501193	-1.30127	7.84265	8.14897
C15ORF51	0.067027	10.7207	1.58897	0.113986	0.234566	-5.57293	10.6813	10.7484
C16ORF14	-0.109812	8.41309	-1.25675	0.210625	0.366089	-6.03708	8.47765	8.36784
C16ORF24	0.417603	10.598	5.45877	1.73692e-07	2.96287e-06	6.78311	10.3525	10.7701
C16ORF28	0.387971	9.30073	4.394	1.98731e-05	0.000192259	2.25139	9.07265	9.46062
C16ORF3	0.0254457	7.32261	1.30253	0.194555	0.346357	-5.97941	7.30765	7.33309
C16ORF30	0.34827	8.78018	2.71477	0.00733939	0.0285444	-3.23514	8.57544	8.92371
C16ORF33	-0.309325	11.1062	-3.2645	0.00133393	0.007104	-1.68685	11.2881	10.9788
C16ORF35	0.233202	8.81121	4.12485	5.87509e-05	0.000492883	1.22608	8.67412	8.90732
C16ORF42	-0.176956	9.53303	-2.33979	0.0204948	0.0639375	-4.14162	9.63706	9.4601
C16ORF44	0.29854	9.98418	3.75996	0.000235789	0.00163937	-0.079166	9.80868	10.1072
C16ORF45	0.285552	8.51758	2.5742	0.0109283	0.0391002	-3.58951	8.34971	8.63526
C16ORF46	-0.0155898	7.09539	-0.72768	0.467843	0.628855	-6.55567	7.10456	7.08897
C16ORF47	0.00461492	7.10624	0.241939	0.809129	0.885567	-6.7894	7.10353	7.10814
C16ORF48	0.485553	11.3362	4.72638	4.87853e-06	5.57028e-05	3.58721	11.0507	11.5363
C16ORF5	0.385741	7.96515	3.25835	0.00136135	0.00722016	-1.70555	7.73838	8.12412
C16ORF50	0.0326016	7.43564	1.26896	0.206248	0.360901	-6.0219	7.41647	7.44907
C16ORF52	-0.0868117	7.88382	-1.50241	0.134906	0.265854	-5.70403	7.93485	7.84804
C16ORF53	-0.552636	9.20497	-6.26898	3.0722e-09	8.49681e-08	10.6785	9.52985	8.97722
C16ORF54	0.172656	7.77503	3.3591	0.00097172	0.00545305	-1.39501	7.67353	7.84619
C16ORF55	-0.0687401	7.73503	-0.944745	0.346174	0.515976	-6.37598	7.77544	7.7067
C16ORF57	0.150341	10.14	1.90061	0.0591011	0.143316	-5.0423	10.0516	10.202
C16ORF58	0.264851	11.7898	3.05641	0.00261446	0.0123679	-2.30286	11.6341	11.899
C16ORF59	-0.648531	8.37624	-5.20443	5.73286e-07	8.48236e-06	5.63577	8.7575	8.10897
C16ORF61	-0.435987	11.9685	-7.48771	4.03749e-12	2.40715e-10	17.1228	12.2249	11.7889
C16ORF63	-0.268843	10.6574	-4.04131	8.14237e-05	0.000655538	0.91851	10.8154	10.5466
C16ORF65	0.00589448	6.91582	0.417019	0.677208	0.795014	-6.73208	6.91235	6.91825
C16ORF68	-0.235255	9.68376	-2.74654	0.00669353	0.0265474	-3.15268	9.82206	9.5868
C16ORF69	-0.144679	9.52818	-1.47495	0.142138	0.276143	-5.74414	9.61324	9.46856
C16ORF7	0.417291	10.2458	3.48411	0.000632805	0.00380749	-0.998314	10.0004	10.4177
C16ORF70	0.00174348	7.73485	0.0354636	0.971753	0.98442	-6.81787	7.73382	7.73557
C16ORF71	-0.0171695	7.09182	-0.990597	0.323336	0.492271	-6.33212	7.10191	7.08474
C16ORF72	-0.142996	10.0718	-1.99554	0.0476336	0.121909	-4.86262	10.1559	10.0129
C16ORF73	-0.182165	6.99291	-3.12773	0.00208366	0.0102838	-2.09575	7.1	6.91784
C16ORF74	1.16242	9.25424	11.566	5.05803e-23	1.13164e-19	41.6475	8.57088	9.7333
C16ORF75	-0.823758	9.57382	-6.49324	9.49881e-10	2.98216e-08	11.8158	10.0581	9.23433
C16ORF77	-0.258096	7.32121	-4.37453	2.15295e-05	0.000206358	2.17548	7.47294	7.21485
C16ORF78	0.0258914	6.96552	1.43337	0.153649	0.292223	-5.80348	6.95029	6.97619
C16ORF79	0.159677	9.04461	1.64294	0.102305	0.216351	-5.48759	8.95074	9.11041
C16ORF80	-0.149541	10.334	-2.53374	0.0122194	0.0427013	-3.68829	10.4219	10.2724
C17ORF25	-0.168355	10.9079	-1.76706	0.0790714	0.178647	-5.28087	11.0069	10.8386
C17ORF28	0.424024	8.76133	4.53625	1.09905e-05	0.000114846	2.81386	8.51206	8.93608
C17ORF32	-0.348974	9.44176	-4.95807	1.75833e-06	2.265e-05	4.56195	9.64691	9.29794
C17ORF37	0.120687	9.09727	1.25083	0.212773	0.368814	-6.0444	9.02632	9.14701
C17ORF38	-0.0528138	7.13836	-3.06854	0.00251618	0.0120018	-2.26794	7.16941	7.1166
C17ORF39	-0.0912902	7.9403	-1.2654	0.207516	0.362464	-6.02634	7.99397	7.90268
C17ORF41	-0.108094	7.80042	-1.81039	0.0720598	0.166577	-5.2053	7.86397	7.75588
C17ORF42	-0.0356565	7.0683	-1.17209	0.242853	0.403953	-6.13838	7.08926	7.05361
C17ORF44	0.728185	8.68588	7.81847	6.05506e-13	4.5417e-11	18.9712	8.25779	8.98598
C17ORF45	0.414639	13.9738	4.34228	2.45682e-05	0.00023167	2.05035	13.73	14.1446
C17ORF46	0.0144588	7.346	0.486309	0.627395	0.758121	-6.701	7.3375	7.35196
C17ORF47	0.0714524	7.17818	2.3034	0.0225074	0.0687679	-4.22293	7.13618	7.20763
C17ORF48	0.0514857	8.57909	0.803198	0.423019	0.589075	-6.49841	8.54882	8.60031
C17ORF49	-0.285056	10.8393	-3.17616	0.00178216	0.0090414	-1.95272	11.0069	10.7219
C17ORF50	0.0015752	6.87048	0.0979792	0.922068	0.95484	-6.81372	6.86956	6.87113
C17ORF51	-0.020141	7.07242	-1.23791	0.217514	0.37468	-6.06023	7.08426	7.06412
C17ORF53	-0.756263	9.25291	-5.89924	2.01943e-08	4.45944e-07	8.85756	9.6975	8.94124
C17ORF54	0.070282	7.43279	2.65835	0.00862735	0.0323947	-3.37946	7.39147	7.46175
C17ORF55	0.293957	8.12958	1.70841	0.089445	0.195738	-5.38036	7.95676	8.25072
C17ORF56	0.335678	10.9125	2.86642	0.00469427	0.0199267	-2.83363	10.7151	11.0508
C17ORF57	-0.054336	7.05394	-2.40594	0.0172389	0.0557779	-3.99077	7.08588	7.03155
C17ORF58	-0.543372	8.86115	-5.14858	7.4144e-07	1.05907e-05	5.38905	9.18059	8.63722
C17ORF59	-0.0787356	10.6022	-0.895182	0.371997	0.540697	-6.42108	10.6485	10.5698
C17ORF60	0.0164842	7.29248	0.273017	0.785182	0.869572	-6.78144	7.28279	7.29928
C17ORF61	0.226537	12.432	2.59712	0.0102525	0.0372786	-3.53292	12.2988	12.5254
C17ORF62	0.07943	10.4596	0.843195	0.400343	0.568372	-6.4658	10.4129	10.4924
C17ORF63	-0.0862947	10.2452	-1.06296	0.289356	0.456734	-6.25872	10.2959	10.2096
C17ORF64	0.00379776	7.32091	0.154322	0.877545	0.928365	-6.80665	7.31868	7.32247
C17ORF65	0.0470785	8.064	0.751852	0.453214	0.61606	-6.53795	8.03632	8.0834
C17ORF66	-0.0288978	7.04139	-1.46688	0.144318	0.279223	-5.75579	7.05838	7.02948
C17ORF67	0.106067	8.45206	0.907885	0.365266	0.533941	-6.40975	8.38971	8.49577
C17ORF68	0.126143	8.91533	1.72041	0.0872379	0.192384	-5.36027	8.84118	8.96732
C17ORF69	0.0460097	8.60764	0.517035	0.605826	0.741925	-6.6857	8.58059	8.6266
C17ORF70	0.189713	12.467	1.61503	0.108219	0.225525	-5.53206	12.3554	12.5452
C17ORF71	-0.39789	7.69903	-6.17884	4.89177e-09	1.27652e-07	10.2283	7.93294	7.53505
C17ORF73	-0.0103305	6.98952	-0.621813	0.534925	0.686597	-6.6265	6.99559	6.98526
C17ORF74	0.0816101	7.72121	1.72864	0.0857496	0.189883	-5.34642	7.67324	7.75485
C17ORF75	0.405243	9.13794	3.67487	0.000321623	0.00213123	-0.369029	8.89971	9.30495
C17ORF76	-0.0446346	7.94685	-0.879698	0.380306	0.548872	-6.43468	7.97309	7.92845
C17ORF77	0.0950515	7.56588	2.52031	0.0126773	0.0439634	-3.72077	7.51	7.60505
C17ORF78	0.00795785	7.03806	0.179846	0.857495	0.915355	-6.80241	7.03338	7.04134
C17ORF79	-1.32192	10.2876	-13.8748	1.74677e-29	2.47511e-25	56.1839	11.0647	9.74278
C17ORF80	-0.411287	7.92424	-6.41952	1.40073e-09	4.211e-08	11.4393	8.16603	7.75474
C17ORF81	0.0896468	8.25285	1.71418	0.0883779	0.193972	-5.37071	8.20015	8.28979
C17ORF82	0.183229	7.63036	4.15398	5.23714e-05	0.000446502	1.33454	7.52265	7.70588
C17ORF85	0.281596	9.68952	3.16713	0.00183515	0.00925829	-1.97955	9.52397	9.80557
C18ORF1	0.0263796	7.19727	0.756382	0.450502	0.613736	-6.53457	7.18176	7.20814
C18ORF10	-0.356512	9.58909	-2.52463	0.0125282	0.0435574	-3.71033	9.79868	9.44216
C18ORF16	0.00269254	6.86982	0.110885	0.911843	0.949223	-6.81238	6.86824	6.87093
C18ORF17	0.175506	9.162	1.81648	0.0711163	0.164916	-5.19453	9.05882	9.23433
C18ORF19	0.0287174	8.906	0.273438	0.784859	0.869325	-6.78133	8.88912	8.91784
C18ORF2	-0.0484339	7.19491	-1.80781	0.0724612	0.167278	-5.20984	7.22338	7.17495
C18ORF20	0.0668284	7.15576	1.41307	0.159523	0.300158	-5.83185	7.11647	7.1833
C18ORF21	0.0822574	9.68115	0.944698	0.346198	0.515989	-6.37603	9.63279	9.71505
C18ORF22	0.145397	8.93018	2.19226	0.0297645	0.0850824	-4.46383	8.84471	8.9901
C18ORF24	-0.539615	8.39424	-5.79291	3.42694e-08	7.03747e-07	8.34702	8.71147	8.17186
C18ORF25	-0.134777	10.1271	-1.89013	0.060499	0.145799	-5.06163	10.2063	10.0715
C18ORF26	0.34118	8.22145	3.21544	0.00156794	0.00813473	-1.8353	8.02088	8.36206
C18ORF34	-0.0075	7.30309	-0.0817025	0.934983	0.962464	-6.81517	7.3075	7.3
C18ORF37	0.236784	10.5558	2.36461	0.0192147	0.0606832	-4.08548	10.4166	10.6534
C18ORF45	0.140394	9.98018	0.976209	0.330394	0.499438	-6.3461	9.89765	10.038
C18ORF51	0.0647771	7.10176	1.67788	0.095268	0.205092	-5.43086	7.06368	7.12845
C18ORF54	-0.610753	7.61933	-10.1083	5.46499e-19	2.27756e-16	32.565	7.97838	7.36763
C18ORF55	-0.188675	9.52879	-2.70848	0.00747396	0.0289459	-3.25138	9.63971	9.45103
C18ORF56	-0.327793	9.15612	-2.17646	0.0309459	0.0876823	-4.49717	9.34882	9.02103
C18ORF58	0.197403	7.23267	2.90794	0.00414045	0.0180316	-2.72023	7.11662	7.31402
C18ORF8	-0.104036	10.1185	-1.40085	0.163141	0.305211	-5.84874	10.1797	10.0757
C19ORF10	-0.575872	11.3445	-4.98105	1.58627e-06	2.078e-05	4.66048	11.6831	11.1072
C19ORF12	-0.0609597	9.85255	-0.764385	0.445732	0.609338	-6.52854	9.88838	9.82742
C19ORF15	-0.0135537	7.29909	-0.27909	0.780526	0.866869	-6.77978	7.30706	7.29351
C19ORF16	0.0388235	7.164	1.88351	0.0613945	0.147405	-5.07377	7.14118	7.18
C19ORF18	0.426246	8.54176	3.57191	0.000464967	0.0029308	-0.712222	8.29118	8.71742
C19ORF19	0.0571119	7.61255	1.03973	0.299989	0.467783	-6.28283	7.57897	7.63608
C19ORF2	-0.306139	12.6119	-3.92709	0.000126224	0.000957814	0.506306	12.7919	12.4858
C19ORF20	0.0986689	7.17418	3.61857	0.000393814	0.00253608	-0.557711	7.11618	7.21485
C19ORF21	0.0809642	8.3023	0.608011	0.544018	0.693819	-6.63492	8.25471	8.33567
C19ORF22	0.210823	11.5729	2.39142	0.0179116	0.0575121	-4.02422	11.449	11.6598
C19ORF23	-0.117148	7.28745	-3.66956	0.000327855	0.00216645	-0.386926	7.35632	7.23918
C19ORF24	-0.0143329	9.77952	-0.181063	0.856541	0.914742	-6.8022	9.78794	9.77361
C19ORF25	0.368904	9.58261	4.75242	4.35704e-06	5.03434e-05	3.69504	9.36574	9.73464
C19ORF26	0.169068	7.7963	3.38232	0.000898119	0.00510608	-1.32229	7.69691	7.86598
C19ORF28	0.272803	9.04376	3.05212	0.00265001	0.0124971	-2.31516	8.88338	9.15619
C19ORF30	-0.104621	7.27085	-2.96042	0.00352629	0.0158088	-2.57482	7.33235	7.22773
C19ORF31	-0.0214115	6.99903	-1.23171	0.219813	0.377338	-6.06776	7.01162	6.99021
C19ORF33	0.891178	12.5538	4.5716	9.46652e-06	0.000100628	2.95581	12.0299	12.921
C19ORF34	0.0195861	6.98048	1.17142	0.243121	0.404226	-6.13915	6.96897	6.98856
C19ORF35	-0.0188736	7.14376	-0.952268	0.342357	0.512132	-6.36893	7.15485	7.13598
C19ORF36	0.189166	7.67503	2.82129	0.00537216	0.0221832	-2.95519	7.56382	7.75299
C19ORF39	0.482253	8.36321	6.67574	3.59402e-10	1.25228e-08	12.7586	8.07971	8.56196
C19ORF4	-0.134774	7.42915	-2.63234	0.00928692	0.0343973	-3.44504	7.50838	7.37361
C19ORF40	-0.144475	8.60624	-1.69427	0.092105	0.199954	-5.40386	8.69118	8.5467
C19ORF41	-0.0914706	7.2677	-1.78893	0.0754654	0.172432	-5.24295	7.32147	7.23
C19ORF42	0.19087	10.8931	3.20146	0.00164125	0.00844546	-1.87723	10.7809	10.9718
C19ORF43	-0.111602	12.0963	-1.39418	0.165144	0.308075	-5.85791	12.1619	12.0503
C19ORF44	0.2467	8.684	3.16049	0.001875	0.00941799	-1.99922	8.53897	8.78567
C19ORF45	0.533825	8.35103	3.56515	0.000476239	0.00298899	-0.734486	8.03721	8.57103
C19ORF46	0.107868	9.48606	0.57613	0.565314	0.710752	-6.65365	9.42265	9.53052
C19ORF47	-0.152955	7.97376	-2.6253	0.00947313	0.034956	-3.4627	8.06368	7.91072
C19ORF48	-0.157044	10.665	-1.33744	0.182923	0.331863	-5.93408	10.7574	10.6003
C19ORF49	0.10495	8.49273	1.89744	0.0595206	0.144029	-5.04815	8.43103	8.53598
C19ORF50	-0.0407671	10.7852	-0.637669	0.524575	0.677807	-6.61659	10.8091	10.7684
C19ORF52	-0.338511	9.14188	-5.20756	5.65033e-07	8.38652e-06	5.64968	9.34088	9.00237
C19ORF53	0.133094	11.8893	1.39246	0.165662	0.308717	-5.86026	11.811	11.9441
C19ORF54	0.0874651	8.65024	0.989504	0.323869	0.492888	-6.33319	8.59882	8.68629
C19ORF56	0.0898514	12.9319	1.59833	0.111887	0.231243	-5.55833	12.8791	12.969
C19ORF57	-0.184073	7.40127	-4.09153	6.69578e-05	0.000553326	1.10278	7.50949	7.32541
C19ORF58	0.15779	12.1919	2.59391	0.0103449	0.0375373	-3.54088	12.0991	12.2569
C19ORF59	-0.343977	7.16764	-4.60404	8.24892e-06	8.89307e-05	3.08682	7.36985	7.02588
C19ORF6	0.264388	8.92455	3.45245	0.000706196	0.00416766	-1.09997	8.76912	9.03351
C1D	-0.117144	7.56055	-1.40933	0.160623	0.301712	-5.83703	7.62941	7.51227
C1GALT1	-0.260497	8.57921	-2.14162	0.0336949	0.0935434	-4.56987	8.73235	8.47186
C1GALT1C1	-0.423437	8.95739	-3.89587	0.000142067	0.00106099	0.395327	9.20632	8.78289
C1ORF100	0.0113448	6.96976	0.399216	0.690251	0.804534	-6.7393	6.96309	6.97443
C1ORF101	0.746413	8.27321	8.05771	1.5018e-13	1.32448e-11	20.3306	7.83441	8.58082
C1ORF102	0.00952395	8.22236	0.1361	0.891909	0.936761	-6.80928	8.21676	8.22629
C1ORF103	-0.0888539	7.346	-1.68312	0.0942484	0.203443	-5.42227	7.39824	7.30938
C1ORF104	0.358407	8.36879	4.044	8.05792e-05	0.0006496	0.928327	8.15809	8.51649
C1ORF105	-0.0643708	7.29436	-2.73363	0.00694949	0.0273756	-3.18629	7.33221	7.26784
C1ORF106	0.851383	11.9493	5.80777	3.18383e-08	6.61169e-07	8.41803	11.4488	12.3002
C1ORF107	0.0098393	7.38667	0.54381	0.587308	0.728016	-6.67161	7.38088	7.39072
C1ORF108	-0.076792	9.19309	-1.11746	0.265425	0.430105	-6.20007	9.23824	9.16144
C1ORF109	-0.048822	7.10115	-2.33261	0.0208787	0.0649207	-4.15775	7.12985	7.08103
C1ORF110	-0.116408	7.34024	-1.02858	0.305185	0.473484	-6.29422	7.40868	7.29227
C1ORF111	-0.0411659	7.11418	-2.03576	0.0433775	0.11348	-4.78397	7.13838	7.09722
C1ORF112	-0.90569	9.37418	-8.12692	1.00014e-13	9.25834e-12	20.7271	9.90662	9.00093
C1ORF113	0.0515979	7.32533	2.41391	0.0168793	0.0548187	-3.97233	7.295	7.3466
C1ORF114	-0.0128517	7.20612	-0.531078	0.596081	0.734437	-6.6784	7.21368	7.20082
C1ORF115	-0.290979	9.37394	-1.90571	0.0584307	0.142029	-5.03286	9.545	9.25402
C1ORF116	0.430326	9.4193	3.85633	0.000164854	0.0012045	0.255831	9.16632	9.59665
C1ORF118	0.0281898	7.09745	1.50699	0.13373	0.264086	-5.69728	7.08088	7.10907
C1ORF119	-0.333253	9.73497	-2.94281	0.0037224	0.0165276	-2.62388	9.93088	9.59763
C1ORF120	-0.00668739	7.40533	-0.291105	0.771338	0.860748	-6.77637	7.40926	7.40258
C1ORF121	-0.71386	10.3995	-7.44271	5.21161e-12	3.01006e-10	16.8742	10.8191	10.1053
C1ORF122	-0.633161	9.67145	-6.7246	2.76377e-10	9.86442e-09	13.0136	10.0437	9.41052
C1ORF123	-0.0925334	10.6955	-1.19142	0.235204	0.395298	-6.11587	10.7499	10.6573
C1ORF124	-0.205609	7.6803	-3.99753	9.64286e-05	0.0007596	0.759346	7.80118	7.59557
C1ORF125	-0.103745	7.60636	-0.812672	0.41758	0.584276	-6.49082	7.66735	7.56361
C1ORF126	0.190778	7.50024	5.84495	2.64732e-08	5.62112e-07	8.59615	7.38809	7.57887
C1ORF127	-0.00218163	6.98739	-0.123592	0.901789	0.942867	-6.8109	6.98868	6.98649
C1ORF128	-0.394265	11.5225	-4.59807	8.46108e-06	9.09871e-05	3.06265	11.7543	11.36
C1ORF129	0.0300197	7.24103	1.95977	0.051711	0.129617	-4.9313	7.22338	7.2534
C1ORF130	0.152583	8.93382	1.45487	0.14761	0.283769	-5.773	8.84412	8.9967
C1ORF131	-0.218047	9.5577	-2.6008	0.0101475	0.0369725	-3.52378	9.68588	9.46784
C1ORF132	0.0937477	7.15982	3.97913	0.000103488	0.000805711	0.692904	7.10471	7.19845
C1ORF135	-0.9431	8.27042	-7.90387	3.68858e-13	2.92534e-11	19.4543	8.82485	7.88175
C1ORF137	-0.0139918	7.03133	-0.808897	0.419742	0.586106	-6.49386	7.03956	7.02557
C1ORF138	0.0125273	7.13339	0.417071	0.67717	0.795013	-6.73206	7.12603	7.13856
C1ORF14	-0.00238478	7.00933	-0.107286	0.914693	0.950723	-6.81277	7.01074	7.00835
[truncated: 40,511 more rows]

## Sheet: Supplementary TableS4
Supplementary Table S4. Highly expressed genes in MRS1- and MRS2-tumor cells.
Gene	cluster	avg_log2FC	pct.1	pct.2	p_val	p_val_adj
SPINK1	MRS2 cell	2.15698	0.947	0.39	0	0
ADIRF	MRS2 cell	1.86747	0.911	0.793	0	0
UPK2	MRS2 cell	1.66421	0.54	0.157	0	0
GDF15	MRS2 cell	1.65891	0.781	0.307	0	0
DHRS2	MRS2 cell	1.62091	0.929	0.57	0	0
DUSP2	MRS2 cell	1.60574	0.62	0.271	0	0
VSIG2	MRS2 cell	1.54297	0.892	0.42	0	0
PSCA	MRS2 cell	1.52113	0.979	0.88	0	0
IGFBP2	MRS2 cell	1.49313	0.546	0.215	0	0
UPK3A	MRS2 cell	1.46845	0.591	0.163	0	0
UPK1A	MRS2 cell	1.44527	0.451	0.098	0	0
IGFBP3	MRS2 cell	1.42169	0.656	0.257	0	0
SNCG	MRS2 cell	1.42064	0.954	0.808	0	0
TMEM97	MRS2 cell	1.40937	0.714	0.37	0	0
C10orf99	MRS2 cell	1.37754	0.659	0.219	0	0
CD24	MRS2 cell	1.36621	0.863	0.558	0	0
TESC	MRS2 cell	1.34362	0.604	0.202	0	0
CYP4B1	MRS2 cell	1.31118	0.796	0.332	0	0
FAM3B	MRS2 cell	1.30923	0.718	0.24	0	0
ID3	MRS2 cell	1.28229	0.9	0.573	0	0
FBLN1	MRS2 cell	1.26694	0.749	0.373	0	0
CSTB	MRS2 cell	1.24673	0.994	0.926	0	0
BTG2	MRS2 cell	1.21402	0.862	0.726	0	0
FTH1	MRS2 cell	1.20129	0.975	0.975	0	0
HMGCS2	MRS2 cell	1.18382	0.714	0.324	0	0
CLDN4	MRS2 cell	1.13501	0.948	0.795	0	0
MAFF	MRS2 cell	1.06985	0.666	0.361	0	0
CAMK2N1	MRS2 cell	1.06963	0.783	0.479	0	0
HPGD	MRS2 cell	1.01379	0.888	0.682	0	0
GATA2	MRS2 cell	1.0055	0.446	0.127	0	0
PEBP1	MRS2 cell	0.98919	0.94	0.51	0	0
MARCKSL1	MRS2 cell	0.987506	0.679	0.339	0	0
ELF3	MRS2 cell	0.963528	0.985	0.897	0	0
BCAS1	MRS2 cell	0.912332	0.53	0.182	0	0
PLA2G2F	MRS2 cell	0.858049	0.468	0.139	0	0
C9orf16	MRS2 cell	0.833778	0.855	0.564	0	0
SNRPN	MRS2 cell	0.783186	0.608	0.277	0	0
HLA-A	MRS2 cell	0.742465	0.941	0.66	0	0
KRT8	MRS2 cell	0.72271	0.986	0.801	0	0
EIF1	MRS2 cell	0.639802	0.998	0.977	0	0
TACSTD2	MRS2 cell	0.588299	0.991	0.945	0	0
ACTG1	MRS2 cell	0.556771	0.996	0.881	0	0
TMBIM6	MRS2 cell	0.659616	0.951	0.712	1.15945e-303	4.94598e-299
AGR2	MRS2 cell	0.693809	0.928	0.699	6.9539e-302	2.96639e-297
NACA	MRS2 cell	0.535311	0.995	0.968	4.40051e-299	1.87717e-294
TBX3	MRS2 cell	0.847271	0.617	0.304	1.74831e-296	7.45794e-292
ITM2C	MRS2 cell	0.930369	0.511	0.199	4.2562e-296	1.81561e-291
TRAF4	MRS2 cell	0.939898	0.649	0.341	4.45822e-294	1.90179e-289
SRI	MRS2 cell	0.733486	0.907	0.605	9.28264e-294	3.95979e-289
CD63	MRS2 cell	0.546273	0.992	0.909	3.20982e-291	1.36924e-286
ST3GAL4	MRS2 cell	0.80504	0.492	0.183	6.70787e-291	2.86144e-286
FBP1	MRS2 cell	0.906737	0.612	0.297	2.62065e-282	1.11792e-277
TNFRSF21	MRS2 cell	0.663883	0.7	0.371	4.68948e-282	2.00044e-277
TNFAIP2	MRS2 cell	0.802781	0.672	0.377	4.04022e-281	1.72348e-276
MMP24-AS1	MRS2 cell	0.766335	0.63	0.33	3.20315e-280	1.3664e-275
SERINC2	MRS2 cell	0.681161	0.882	0.625	6.45853e-279	2.75508e-274
TPT1	MRS2 cell	0.774263	0.993	0.987	4.80469e-278	2.04958e-273
TOB1	MRS2 cell	0.884447	0.827	0.593	2.67219e-274	1.1399e-269
TRIM31	MRS2 cell	1.27297	0.36	0.079	7.4924e-270	3.19611e-265
JUNB	MRS2 cell	1.22414	0.934	0.841	2.12545e-268	9.06675e-264
PSAP	MRS2 cell	0.82281	0.826	0.591	3.50075e-263	1.49335e-258
ID4	MRS2 cell	0.830112	0.441	0.153	1.71603e-261	7.32026e-257
PRR13	MRS2 cell	0.657024	0.842	0.575	3.07731e-261	1.31272e-256
ASAH1	MRS2 cell	0.671922	0.82	0.566	3.22367e-260	1.37515e-255
SRSF5	MRS2 cell	0.692544	0.849	0.598	2.1652e-259	9.23631e-255
CRTAC1	MRS2 cell	1.09347	0.457	0.154	2.21866e-259	9.46437e-255
ANXA11	MRS2 cell	0.659432	0.693	0.386	3.50432e-259	1.49487e-254
S100A4	MRS2 cell	2.4958	0.644	0.428	2.30628e-256	9.83813e-252
EIF4A2	MRS2 cell	0.657418	0.886	0.654	6.80824e-255	2.90426e-250
CYSTM1	MRS2 cell	0.892681	0.69	0.411	4.98165e-253	2.12507e-248
ERBB3	MRS2 cell	0.71637	0.499	0.207	3.96957e-251	1.69334e-246
CDC42EP5	MRS2 cell	0.825482	0.538	0.255	5.67013e-251	2.41876e-246
COX14	MRS2 cell	0.740417	0.856	0.585	2.2425e-250	9.56606e-246
KRT18	MRS2 cell	0.402604	0.965	0.83	3.21421e-248	1.37112e-243
BST2	MRS2 cell	0.62918	0.729	0.377	8.72573e-248	3.72222e-243
GATA3	MRS2 cell	0.721158	0.849	0.655	3.89383e-247	1.66103e-242
SORL1	MRS2 cell	0.759486	0.421	0.145	2.77853e-244	1.18527e-239
SLC14A1	MRS2 cell	0.782245	0.44	0.157	2.06806e-239	8.82192e-235
MGST1	MRS2 cell	0.567937	0.982	0.92	1.00487e-235	4.2866e-231
C6orf48	MRS2 cell	0.657117	0.625	0.329	1.21283e-234	5.17371e-230
UPK3B	MRS2 cell	0.831355	0.377	0.11	2.47239e-233	1.05467e-228
SPOCD1	MRS2 cell	0.954173	0.414	0.146	6.57629e-228	2.80531e-223
FCGRT	MRS2 cell	0.634664	0.527	0.248	6.71937e-225	2.86635e-220
LDHB	MRS2 cell	0.741472	0.869	0.601	8.14804e-225	3.47579e-220
PPP1R15A	MRS2 cell	1.07139	0.745	0.635	8.49139e-224	3.62226e-219
ID2	MRS2 cell	1.13466	0.684	0.445	4.59524e-222	1.96024e-217
IGFBP5	MRS2 cell	1.06058	0.36	0.106	5.28183e-213	2.25312e-208
CKB	MRS2 cell	1.29652	0.539	0.279	1.29297e-212	5.51553e-208
IP6K2	MRS2 cell	0.593485	0.627	0.356	8.65653e-212	3.6927e-207
MGAT1	MRS2 cell	0.689932	0.649	0.395	9.33384e-211	3.98163e-206
CYB5A	MRS2 cell	0.516339	0.96	0.831	1.83282e-208	7.81846e-204
PHGR1	MRS2 cell	1.05228	0.259	0.038	1.67826e-205	7.15912e-201
PRSS22	MRS2 cell	0.669972	0.493	0.224	2.46761e-205	1.05263e-200
GCLC	MRS2 cell	0.870519	0.457	0.2	4.22373e-203	1.80176e-198
SQSTM1	MRS2 cell	0.693494	0.835	0.64	2.83676e-201	1.2101e-196
TINAGL1	MRS2 cell	0.640721	0.737	0.475	1.69408e-195	7.22662e-191
SAT2	MRS2 cell	0.563064	0.544	0.285	9.11337e-195	3.88758e-190
DDX5	MRS2 cell	0.504866	0.964	0.811	1.1912e-193	5.08143e-189
CTSE	MRS2 cell	0.752356	0.428	0.168	1.25103e-192	5.33664e-188
NUDT4	MRS2 cell	0.634939	0.712	0.472	1.84456e-191	7.86853e-187
JUP	MRS2 cell	0.585983	0.724	0.485	3.38687e-191	1.44477e-186
IGFBP4	MRS2 cell	0.604087	0.595	0.331	5.39393e-188	2.30094e-183
TAX1BP1	MRS2 cell	0.554179	0.803	0.544	1.10874e-186	4.72967e-182
HSD17B2	MRS2 cell	0.717362	0.432	0.183	5.69337e-186	2.42868e-181
SNX31	MRS2 cell	0.731282	0.428	0.186	8.08154e-184	3.44742e-179
QPRT	MRS2 cell	0.630193	0.396	0.156	1.22465e-183	5.22411e-179
H3F3B	MRS2 cell	0.592677	0.91	0.917	4.95669e-181	2.11443e-176
PIM3	MRS2 cell	0.711248	0.584	0.34	7.0112e-181	2.99084e-176
C4orf48	MRS2 cell	0.647886	0.519	0.26	1.50443e-180	6.41761e-176
BTG1	MRS2 cell	0.912016	0.828	0.746	3.38759e-180	1.44508e-175
HNMT	MRS2 cell	0.688233	0.671	0.415	7.48453e-180	3.19275e-175
RNF39	MRS2 cell	1.01578	0.35	0.129	5.83251e-179	2.48803e-174
CTSH	MRS2 cell	0.453812	0.899	0.648	1.08144e-177	4.61321e-173
SSH3	MRS2 cell	0.52782	0.487	0.243	1.66238e-177	7.09139e-173
YPEL3	MRS2 cell	0.563032	0.506	0.263	2.15402e-177	9.18862e-173
PCBD1	MRS2 cell	0.510433	0.821	0.578	2.65172e-177	1.13117e-172
TOX3	MRS2 cell	0.561353	0.33	0.11	4.72544e-176	2.01578e-171
NFKBIA	MRS2 cell	1.03859	0.827	0.669	5.03722e-176	2.14878e-171
LMO4	MRS2 cell	0.714719	0.549	0.312	1.43653e-174	6.12796e-170
APOL1	MRS2 cell	0.654781	0.578	0.326	2.50329e-174	1.06785e-169
FAM174B	MRS2 cell	0.535854	0.399	0.167	2.75763e-173	1.17635e-168
PIM1	MRS2 cell	0.823978	0.517	0.286	2.61092e-172	1.11377e-167
N4BP2L2	MRS2 cell	0.604092	0.69	0.459	6.1354e-172	2.61724e-167
TRAK1	MRS2 cell	0.586148	0.459	0.218	6.00365e-171	2.56104e-166
RSRP1	MRS2 cell	0.57238	0.62	0.383	3.22008e-169	1.37362e-164
HOTAIRM1	MRS2 cell	0.628881	0.43	0.197	2.1288e-168	9.08104e-164
IFT20	MRS2 cell	0.545762	0.59	0.352	2.95251e-168	1.25948e-163
EHF	MRS2 cell	0.59506	0.67	0.433	3.16664e-167	1.35082e-162
KLF5	MRS2 cell	0.564283	0.844	0.679	3.31004e-167	1.412e-162
SNHG18	MRS2 cell	0.765721	0.534	0.302	3.41773e-167	1.45793e-162
PABPC1	MRS2 cell	0.491196	0.972	0.929	1.02588e-166	4.37619e-162
LEAP2	MRS2 cell	1.68455	0.33	0.126	5.37492e-166	2.29283e-161
UBC	MRS2 cell	0.691921	0.96	0.93	9.21676e-166	3.93169e-161
TMPRSS2	MRS2 cell	0.52027	0.309	0.098	1.33451e-164	5.69277e-160
AKR1C3	MRS2 cell	0.620034	0.832	0.627	6.71554e-162	2.86472e-157
CD74	MRS2 cell	0.514514	0.849	0.619	2.34247e-161	9.99251e-157
C4orf3	MRS2 cell	0.662582	0.829	0.668	6.10592e-161	2.60466e-156
GTF2I	MRS2 cell	0.50688	0.65	0.424	5.56738e-159	2.37493e-154
BLCAP	MRS2 cell	0.498716	0.677	0.433	2.74964e-158	1.17294e-153
SYTL1	MRS2 cell	0.527388	0.502	0.271	4.31699e-158	1.84154e-153
FUCA1	MRS2 cell	0.524976	0.459	0.232	6.8295e-156	2.91333e-151
TSPAN14	MRS2 cell	0.492258	0.426	0.202	2.06069e-155	8.79051e-151
S100P	MRS2 cell	0.362798	0.998	0.992	3.57885e-155	1.52667e-150
ABHD12	MRS2 cell	0.535854	0.597	0.366	9.71821e-155	4.14559e-150
ARL14	MRS2 cell	1.10003	0.369	0.159	1.82505e-153	7.78532e-149
PLA2G2A	MRS2 cell	1.73075	0.262	0.072	4.93714e-153	2.10609e-148
DEGS2	MRS2 cell	0.482984	0.279	0.082	3.4758e-152	1.48271e-147
ZNF385A	MRS2 cell	0.491038	0.403	0.185	4.37095e-152	1.86456e-147
ZNF626	MRS2 cell	0.534265	0.486	0.259	4.28847e-150	1.82938e-145
TBX2-AS1	MRS2 cell	0.511043	0.292	0.096	1.12179e-149	4.78534e-145
GSTM3	MRS2 cell	0.985398	0.789	0.681	1.26593e-149	5.4002e-145
FAM162A	MRS2 cell	0.540736	0.809	0.614	1.64141e-149	7.00195e-145
MALAT1	MRS2 cell	0.418421	1	1	1.93564e-149	8.25704e-145
TMEM45B	MRS2 cell	0.497401	0.282	0.089	5.16619e-149	2.20379e-144
MSI2	MRS2 cell	0.567653	0.515	0.293	1.13036e-148	4.82189e-144
S100A6	MRS2 cell	0.668835	0.995	0.998	5.04665e-148	2.1528e-143
MDK	MRS2 cell	0.643824	0.876	0.689	5.81384e-148	2.48007e-143
CST3	MRS2 cell	0.474468	0.992	0.984	3.27736e-147	1.39806e-142
MYCL	MRS2 cell	0.547612	0.357	0.147	1.67009e-146	7.12426e-142
MX2	MRS2 cell	0.612022	0.316	0.12	3.55396e-145	1.51605e-140
BEX4	MRS2 cell	0.573545	0.398	0.184	5.38661e-145	2.29782e-140
RAB40B	MRS2 cell	0.464899	0.342	0.137	8.8628e-145	3.78069e-140
DAP	MRS2 cell	0.476706	0.581	0.348	2.69282e-144	1.1487e-139
PNKD	MRS2 cell	0.439673	0.694	0.449	3.2856e-144	1.40157e-139
GPRC5C	MRS2 cell	0.511339	0.509	0.289	1.7063e-143	7.27872e-139
MYL6	MRS2 cell	0.305403	0.995	0.962	7.37457e-143	3.14585e-138
COLCA1	MRS2 cell	0.483624	0.304	0.109	1.07935e-142	4.6043e-138
BNIP3	MRS2 cell	0.581188	0.344	0.138	1.64645e-142	7.02344e-138
KRT7	MRS2 cell	0.40598	0.982	0.912	1.35088e-141	5.76259e-137
NTAN1	MRS2 cell	0.522537	0.489	0.276	1.65279e-141	7.05047e-137
HSD17B14	MRS2 cell	0.434891	0.275	0.087	6.37113e-140	2.7178e-135
RALBP1	MRS2 cell	0.732701	0.743	0.566	9.98341e-140	4.25872e-135
ACOX1	MRS2 cell	0.578632	0.506	0.287	1.28235e-139	5.47023e-135
OVOL1	MRS2 cell	0.789002	0.465	0.263	1.32364e-139	5.6464e-135
PNRC1	MRS2 cell	0.484138	0.701	0.492	1.10975e-136	4.73397e-132
GPR160	MRS2 cell	0.467583	0.351	0.151	3.15436e-136	1.34559e-131
EEF1A1	MRS2 cell	0.597327	0.999	0.999	2.472e-135	1.05451e-130
BTBD16	MRS2 cell	0.536527	0.509	0.279	4.17614e-134	1.78146e-129
EXOC7	MRS2 cell	0.482614	0.428	0.224	6.38915e-134	2.72548e-129
GLTSCR2	MRS2 cell	0.551944	0.768	0.597	9.65922e-134	4.12043e-129
HILPDA	MRS2 cell	0.795117	0.451	0.244	1.5711e-133	6.702e-129
SEPP1	MRS2 cell	0.601559	0.502	0.289	3.76101e-133	1.60437e-128
CROT	MRS2 cell	0.520089	0.562	0.344	3.04473e-132	1.29882e-127
PTGR1	MRS2 cell	0.577533	0.562	0.355	8.86328e-132	3.7809e-127
BRI3	MRS2 cell	0.495867	0.702	0.5	9.18862e-132	3.91968e-127
HSBP1L1	MRS2 cell	0.450637	0.46	0.247	1.29742e-131	5.53453e-127
TMC4	MRS2 cell	0.420194	0.347	0.15	9.11975e-131	3.8903e-126
PPARG	MRS2 cell	0.475739	0.556	0.333	9.21722e-131	3.93188e-126
GRHL3	MRS2 cell	0.494342	0.301	0.115	1.26645e-130	5.40242e-126
TBC1D1	MRS2 cell	0.482606	0.313	0.126	1.63004e-130	6.95342e-126
HEBP1	MRS2 cell	0.477186	0.457	0.254	2.83725e-130	1.21032e-125
MYL12B	MRS2 cell	0.33265	0.975	0.855	6.43446e-130	2.74481e-125
AES	MRS2 cell	0.513502	0.681	0.475	1.33676e-128	5.70236e-124
ID1	MRS2 cell	0.827028	0.97	0.95	3.14826e-128	1.34298e-123
LGALS3	MRS2 cell	0.596541	0.752	0.595	2.5644e-126	1.09392e-121
ICA1	MRS2 cell	0.430874	0.451	0.246	3.1226e-126	1.33204e-121
SGPL1	MRS2 cell	0.411108	0.309	0.124	4.25591e-125	1.81549e-120
PFDN5	MRS2 cell	0.420616	0.985	0.958	4.80359e-125	2.04912e-120
NUDT14	MRS2 cell	0.459439	0.407	0.21	6.54695e-125	2.7928e-120
STEAP2	MRS2 cell	0.630572	0.299	0.122	8.5749e-125	3.65788e-120
BHMT	MRS2 cell	0.72351	0.262	0.089	1.42394e-124	6.07425e-120
SDC1	MRS2 cell	0.404051	0.939	0.851	1.88195e-124	8.02803e-120
MIEN1	MRS2 cell	0.392826	0.759	0.528	2.30664e-123	9.83965e-119
SHROOM1	MRS2 cell	0.471069	0.3	0.121	5.44536e-123	2.32288e-118
PIK3IP1	MRS2 cell	0.429152	0.32	0.136	3.83697e-122	1.63677e-117
ARPC3	MRS2 cell	0.376689	0.948	0.82	9.70751e-122	4.14103e-117
CNDP2	MRS2 cell	0.442899	0.494	0.287	3.34303e-121	1.42607e-116
NEU1	MRS2 cell	0.451586	0.448	0.246	1.05316e-120	4.49256e-116
ERBB2	MRS2 cell	0.447342	0.382	0.188	1.14768e-120	4.89579e-116
ZFAS1	MRS2 cell	0.47056	0.956	0.871	3.43737e-120	1.46631e-115
SLC44A4	MRS2 cell	0.435814	0.287	0.114	5.00673e-119	2.13577e-114
HEXIM1	MRS2 cell	0.506278	0.476	0.277	9.38933e-118	4.0053e-113
ZCRB1	MRS2 cell	0.429075	0.715	0.504	1.43953e-117	6.14076e-113
NEDD4L	MRS2 cell	0.439367	0.397	0.205	1.45362e-117	6.20085e-113
APP	MRS2 cell	0.355965	0.481	0.271	1.78064e-116	7.59583e-112
KRT20	MRS2 cell	0.547474	0.329	0.147	6.2564e-116	2.66885e-111
ABHD14B	MRS2 cell	0.42208	0.373	0.19	8.38269e-115	3.57589e-110
LINC00511	MRS2 cell	0.419519	0.325	0.147	4.07433e-114	1.73803e-109
SPINT2	MRS2 cell	0.436611	0.846	0.747	9.76746e-114	4.1666e-109
SMIM5	MRS2 cell	0.480627	0.321	0.141	4.09629e-113	1.74739e-108
ERRFI1	MRS2 cell	0.547665	0.617	0.424	6.20199e-113	2.64564e-108
MKRN1	MRS2 cell	0.385752	0.513	0.312	8.96121e-113	3.82267e-108
SMIM14	MRS2 cell	0.399888	0.571	0.365	1.13685e-112	4.84956e-108
NARF	MRS2 cell	0.437766	0.438	0.246	7.7945e-112	3.32498e-107
GNL3	MRS2 cell	0.462363	0.587	0.389	1.76893e-111	7.54591e-107
CITED2	MRS2 cell	0.676786	0.449	0.263	2.80288e-111	1.19565e-106
GADD45A	MRS2 cell	0.622999	0.703	0.527	2.99879e-111	1.27922e-106
VGLL1	MRS2 cell	0.428485	0.379	0.194	4.76635e-111	2.03323e-106
ANKRD12	MRS2 cell	0.458216	0.49	0.298	6.16509e-111	2.6299e-106
SPAG4	MRS2 cell	0.434864	0.326	0.149	1.47925e-110	6.31017e-106
CD2AP	MRS2 cell	0.468344	0.479	0.28	2.45606e-110	1.0477e-105
SCPEP1	MRS2 cell	0.430235	0.462	0.268	4.02421e-110	1.71665e-105
FXYD3	MRS2 cell	0.459285	0.916	0.927	4.08625e-110	1.74311e-105
GOLT1A	MRS2 cell	0.401239	0.286	0.119	6.46758e-110	2.75894e-105
GLRX	MRS2 cell	0.672542	0.407	0.219	1.88361e-109	8.03512e-105
AVPI1	MRS2 cell	0.60701	0.441	0.253	2.3094e-109	9.85143e-105
PDLIM1	MRS2 cell	0.389881	0.732	0.51	2.05376e-108	8.76094e-104
U47924.27	MRS2 cell	0.392038	0.319	0.142	2.61768e-108	1.11665e-103
NME3	MRS2 cell	0.422708	0.608	0.404	3.83301e-108	1.63508e-103
HIGD2A	MRS2 cell	0.40516	0.836	0.66	4.33515e-108	1.84929e-103
EPS8	MRS2 cell	0.485626	0.454	0.264	8.75948e-108	3.73662e-103
CDC42EP4	MRS2 cell	0.511477	0.389	0.211	2.65771e-107	1.13372e-102
ATP8B1	MRS2 cell	0.473832	0.465	0.273	3.29629e-107	1.40613e-102
ECHDC2	MRS2 cell	0.415159	0.406	0.225	1.40994e-106	6.01452e-102
RHOU	MRS2 cell	0.414332	0.302	0.135	7.37193e-106	3.14472e-101
PFKL	MRS2 cell	0.413218	0.473	0.283	2.05458e-105	8.76444e-101
BAG1	MRS2 cell	0.532574	0.626	0.448	2.13153e-105	9.09267e-101
RAB5C	MRS2 cell	0.371445	0.678	0.462	2.99456e-105	1.27742e-100
PADI3	MRS2 cell	0.413637	0.475	0.277	9.86877e-105	4.20982e-100
MLF2	MRS2 cell	0.348208	0.705	0.477	1.79788e-104	7.66941e-100
FNBP1L	MRS2 cell	0.498607	0.371	0.192	1.97031e-104	8.40496e-100
SRP14	MRS2 cell	0.275323	0.992	0.949	9.682e-104	4.13015e-99
CRH	MRS2 cell	1.30185	0.257	0.098	1.09046e-103	4.65169e-99
SAT1	MRS2 cell	0.580677	0.929	0.883	2.86921e-103	1.22395e-98
RNF128	MRS2 cell	0.435447	0.385	0.207	3.08467e-103	1.31586e-98
LUC7L3	MRS2 cell	0.461328	0.602	0.408	7.23929e-103	3.08814e-98
ODF2L	MRS2 cell	0.441905	0.497	0.309	1.75474e-102	7.48538e-98
PNPLA2	MRS2 cell	0.366613	0.441	0.251	5.63552e-102	2.404e-97
NDUFV2	MRS2 cell	0.3954	0.744	0.529	1.0933e-101	4.66378e-97
DDX17	MRS2 cell	0.444123	0.646	0.453	1.69272e-101	7.22081e-97
RUNX1	MRS2 cell	0.429479	0.388	0.212	5.18477e-101	2.21172e-96
AIG1	MRS2 cell	0.396815	0.664	0.468	5.37303e-101	2.29203e-96
TSPAN6	MRS2 cell	0.421812	0.567	0.372	7.73182e-101	3.29824e-96
RBPMS	MRS2 cell	0.41925	0.331	0.165	2.31805e-100	9.88832e-96
POLR1D	MRS2 cell	0.381684	0.797	0.617	2.82751e-100	1.20616e-95
RNF19A	MRS2 cell	0.47385	0.429	0.253	2.76315e-99	1.17871e-94
COX6A1	MRS2 cell	0.33442	0.981	0.932	4.0094e-99	1.71033e-94
ADM	MRS2 cell	0.596487	0.463	0.282	4.5736e-99	1.95101e-94
CCNL2	MRS2 cell	0.457795	0.407	0.234	5.09852e-99	2.17492e-94
NDRG1	MRS2 cell	0.759833	0.411	0.245	6.7998e-99	2.90066e-94
NPC2	MRS2 cell	0.397878	0.923	0.804	8.79571e-99	3.75207e-94
AMIGO2	MRS2 cell	0.323421	0.284	0.12	2.03399e-98	8.67661e-94
METTL7A	MRS2 cell	0.458077	0.448	0.271	4.36911e-98	1.86378e-93
EGLN3	MRS2 cell	0.477681	0.327	0.159	1.51586e-97	6.46637e-93
CDKN1A	MRS2 cell	0.586349	0.747	0.665	4.01344e-97	1.71205e-92
BNIP3L	MRS2 cell	0.381364	0.477	0.294	8.68049e-97	3.70292e-92
PLPP2	MRS2 cell	0.375482	0.704	0.498	1.12548e-96	4.80109e-92
BMP2	MRS2 cell	0.770675	0.369	0.207	2.66089e-96	1.13508e-91
GPX4	MRS2 cell	0.315235	0.959	0.874	3.15126e-96	1.34427e-91
DHRS7	MRS2 cell	0.388664	0.403	0.226	5.08347e-96	2.1685e-91
CYP3A5	MRS2 cell	0.500886	0.391	0.217	9.60185e-96	4.09596e-91
HLA-DRA	MRS2 cell	0.478351	0.608	0.412	9.93222e-96	4.23689e-91
TMBIM1	MRS2 cell	0.425745	0.522	0.347	1.16981e-95	4.99017e-91
HLA-DRB5	MRS2 cell	0.602765	0.408	0.232	1.3196e-95	5.62917e-91
ALAS1	MRS2 cell	0.400543	0.373	0.203	1.66772e-95	7.11416e-91
MYOF	MRS2 cell	0.343884	0.298	0.136	2.17666e-95	9.28521e-91
ETS2	MRS2 cell	0.457088	0.608	0.429	2.70638e-95	1.15449e-90
CLDN23	MRS2 cell	0.433351	0.293	0.137	9.07466e-95	3.87107e-90
ZNF552	MRS2 cell	0.452515	0.252	0.105	1.71728e-94	7.32558e-90
MMEL1	MRS2 cell	0.353707	0.259	0.109	9.58415e-94	4.08841e-89
CISD3	MRS2 cell	0.45218	0.69	0.53	1.46815e-93	6.26285e-89
BASP1	MRS2 cell	0.488891	0.354	0.193	1.50742e-93	6.43036e-89
NCOR1	MRS2 cell	0.376576	0.408	0.235	2.1206e-93	9.04605e-89
FOSL1	MRS2 cell	0.509957	0.393	0.228	4.54064e-93	1.93695e-88
WASF2	MRS2 cell	0.368877	0.522	0.336	7.28602e-93	3.10807e-88
EHD4	MRS2 cell	0.381432	0.412	0.24	8.81231e-93	3.75916e-88
BEX2	MRS2 cell	0.366857	0.36	0.191	1.02248e-92	4.36171e-88
PCMTD1	MRS2 cell	0.386201	0.428	0.246	1.19204e-92	5.08499e-88
TWSG1	MRS2 cell	0.626108	0.363	0.206	2.01163e-92	8.5812e-88
CCNG1	MRS2 cell	0.374641	0.495	0.316	3.62904e-92	1.54808e-87
RHOBTB3	MRS2 cell	0.411729	0.404	0.229	4.1445e-92	1.76796e-87
SCNN1B	MRS2 cell	0.861815	0.256	0.113	1.12827e-91	4.81297e-87
RNF10	MRS2 cell	0.360441	0.417	0.248	1.59177e-91	6.79016e-87
CITED4	MRS2 cell	0.399746	0.32	0.153	5.79597e-91	2.47245e-86
C16orf74	MRS2 cell	0.403283	0.496	0.32	6.53449e-91	2.78748e-86
UBE2D1	MRS2 cell	0.35372	0.411	0.237	7.87621e-91	3.35984e-86
RNF213	MRS2 cell	0.391138	0.486	0.31	1.01663e-90	4.33672e-86
HIST3H2A	MRS2 cell	0.419541	0.264	0.116	2.44435e-90	1.04271e-85
HLA-DRB1	MRS2 cell	0.426221	0.546	0.356	1.29689e-89	5.53227e-85
IGBP1	MRS2 cell	0.37522	0.513	0.336	1.79462e-89	7.65549e-85
ATF3	MRS2 cell	0.900494	0.684	0.582	2.22537e-89	9.49296e-85
TAX1BP3	MRS2 cell	0.427487	0.549	0.382	2.29183e-89	9.77648e-85
PMAIP1	MRS2 cell	0.684048	0.587	0.435	4.77506e-89	2.03694e-84
MPZL2	MRS2 cell	0.359042	0.679	0.487	1.08135e-88	4.61281e-84
MAP2K3	MRS2 cell	0.412015	0.412	0.244	1.29309e-88	5.51606e-84
NDRG2	MRS2 cell	0.35971	0.351	0.187	1.54803e-88	6.60359e-84
ALDOA	MRS2 cell	0.330806	0.893	0.854	1.93173e-88	8.24039e-84
HLA-E	MRS2 cell	0.334443	0.83	0.669	3.73632e-88	1.59384e-83
EIF3D	MRS2 cell	0.346485	0.614	0.425	8.98017e-88	3.83076e-83
ZNF428	MRS2 cell	0.343093	0.421	0.25	1.05412e-87	4.49665e-83
STAT6	MRS2 cell	0.379037	0.311	0.158	4.03075e-87	1.71944e-82
PPM1N	MRS2 cell	0.71005	0.276	0.134	2.00418e-86	8.54942e-82
APLP2	MRS2 cell	0.355688	0.614	0.436	2.24972e-86	9.59687e-82
PCP4L1	MRS2 cell	0.415887	0.362	0.197	8.73158e-86	3.72472e-81
SOD2	MRS2 cell	0.427306	0.503	0.33	1.87039e-85	7.97869e-81
MCCC1	MRS2 cell	0.330361	0.281	0.135	3.93179e-85	1.67722e-80
QSOX1	MRS2 cell	0.401169	0.469	0.299	4.94345e-85	2.10878e-80
MYO6	MRS2 cell	0.338161	0.423	0.249	7.48133e-85	3.19139e-80
ZC3H12A	MRS2 cell	0.596824	0.438	0.278	1.11717e-84	4.76562e-80
NBR1	MRS2 cell	0.317418	0.257	0.113	1.92919e-84	8.22952e-80
PPFIBP2	MRS2 cell	0.41783	0.265	0.122	3.71062e-84	1.58288e-79
SHISA5	MRS2 cell	0.351197	0.565	0.387	5.57771e-84	2.37934e-79
KLHDC2	MRS2 cell	0.316768	0.377	0.214	5.74725e-84	2.45166e-79
FAM84A	MRS2 cell	0.670276	0.424	0.266	1.10791e-83	4.72612e-79
TFPT	MRS2 cell	0.346885	0.359	0.202	1.11703e-83	4.76502e-79
KCNJ15	MRS2 cell	0.372593	0.362	0.204	1.38587e-83	5.91185e-79
KLF3	MRS2 cell	0.386551	0.574	0.396	4.86549e-83	2.07552e-78
ORMDL3	MRS2 cell	0.352782	0.295	0.15	1.2152e-82	5.18382e-78
C7orf55	MRS2 cell	0.400176	0.412	0.254	2.26685e-82	9.66992e-78
PKM	MRS2 cell	0.265949	0.906	0.745	4.37605e-82	1.86674e-77
DDR1	MRS2 cell	0.338045	0.436	0.271	6.58246e-82	2.80795e-77
TSC22D4	MRS2 cell	0.312014	0.388	0.227	8.12675e-82	3.46671e-77
TTC3	MRS2 cell	0.356325	0.471	0.3	8.74225e-82	3.72927e-77
IER2	MRS2 cell	0.743885	0.801	0.748	1.00579e-81	4.29051e-77
PRKCA	MRS2 cell	0.358298	0.278	0.135	1.19536e-81	5.09917e-77
ERP29	MRS2 cell	0.359648	0.779	0.605	2.05412e-81	8.76245e-77
UBALD2	MRS2 cell	0.316701	0.543	0.36	2.31826e-81	9.88923e-77
TRAPPC6A	MRS2 cell	0.354787	0.487	0.32	5.34595e-81	2.28047e-76
MIR4458HG	MRS2 cell	0.474548	0.436	0.276	7.79378e-81	3.32467e-76
IDH1	MRS2 cell	0.383122	0.782	0.636	8.87489e-81	3.78585e-76
GRN	MRS2 cell	0.336324	0.806	0.638	3.00321e-80	1.28111e-75
SF1	MRS2 cell	0.353543	0.646	0.477	3.1122e-80	1.3276e-75
P4HA1	MRS2 cell	0.365174	0.325	0.175	4.15604e-80	1.77288e-75
BTF3	MRS2 cell	0.350095	0.982	0.95	6.63538e-80	2.83052e-75
GNPDA1	MRS2 cell	0.389027	0.376	0.227	8.89086e-80	3.79266e-75
VPS37B	MRS2 cell	0.35068	0.333	0.183	1.30522e-79	5.56783e-75
SH3BGRL	MRS2 cell	0.340112	0.622	0.442	1.3759e-79	5.86932e-75
ACAA1	MRS2 cell	0.317338	0.453	0.283	1.4508e-79	6.18882e-75
ACADVL	MRS2 cell	0.351867	0.573	0.406	2.35933e-79	1.00644e-74
PEPD	MRS2 cell	0.348228	0.368	0.216	2.42849e-79	1.03595e-74
CAPS	MRS2 cell	0.43686	0.68	0.53	5.10475e-79	2.17758e-74
CRIP2	MRS2 cell	0.323382	0.446	0.284	5.97577e-79	2.54914e-74
CHMP2B	MRS2 cell	0.320894	0.577	0.401	9.89719e-79	4.22194e-74
RCN1	MRS2 cell	0.52895	0.562	0.394	1.72133e-78	7.34286e-74
PAIP2	MRS2 cell	0.325738	0.632	0.458	3.13039e-78	1.33536e-73
GNS	MRS2 cell	0.27764	0.315	0.165	5.92159e-78	2.52603e-73
TMEM30B	MRS2 cell	0.311583	0.359	0.204	6.02403e-78	2.56973e-73
DAZAP2	MRS2 cell	0.348843	0.77	0.606	7.1054e-78	3.03102e-73
DENND2D	MRS2 cell	0.314664	0.319	0.171	7.89311e-78	3.36704e-73
TMEM59	MRS2 cell	0.332822	0.929	0.839	1.10819e-77	4.7273e-73
OAS1	MRS2 cell	0.354382	0.396	0.241	2.27382e-77	9.69967e-73
LINC01420	MRS2 cell	0.411928	0.713	0.577	2.31181e-77	9.86173e-73
SIRT7	MRS2 cell	0.346229	0.377	0.223	3.06579e-77	1.3078e-72
VAT1	MRS2 cell	0.301479	0.305	0.16	5.61092e-77	2.39351e-72
OFD1	MRS2 cell	0.350127	0.352	0.202	5.69019e-77	2.42732e-72
BAMBI	MRS2 cell	0.447249	0.349	0.198	5.97279e-77	2.54787e-72
TACC1	MRS2 cell	0.349111	0.279	0.142	6.06521e-77	2.5873e-72
BPGM	MRS2 cell	0.349223	0.39	0.228	7.87361e-77	3.35872e-72
KRT19	MRS2 cell	0.400449	0.999	0.994	9.59224e-77	4.09186e-72
ZMYM2	MRS2 cell	0.314686	0.315	0.167	1.59546e-76	6.80589e-72
ATF7IP2	MRS2 cell	0.428038	0.395	0.239	2.22351e-76	9.48506e-72
SRSF9	MRS2 cell	0.354086	0.73	0.572	2.81001e-76	1.19869e-71
SPSB3	MRS2 cell	0.369765	0.355	0.205	2.89739e-76	1.23597e-71
WBP2	MRS2 cell	0.343554	0.444	0.288	5.41354e-76	2.30931e-71
LAMB3	MRS2 cell	0.344311	0.446	0.282	7.69857e-76	3.28406e-71
CMTM7	MRS2 cell	0.336424	0.408	0.251	9.38434e-76	4.00317e-71
EPB41L4A-AS1	MRS2 cell	0.333554	0.392	0.236	9.66481e-76	4.12281e-71
WASL	MRS2 cell	0.315388	0.428	0.268	1.05773e-75	4.51208e-71
FOXA1	MRS2 cell	0.346428	0.383	0.23	1.57069e-75	6.70023e-71
BAIAP2	MRS2 cell	0.422479	0.361	0.212	1.90734e-75	8.13634e-71
TXNIP	MRS2 cell	0.502238	0.546	0.389	2.89091e-75	1.2332e-70
SNHG7	MRS2 cell	0.400652	0.385	0.234	2.981e-75	1.27164e-70
ERP27	MRS2 cell	0.334884	0.417	0.255	6.48357e-75	2.76576e-70
ANKRD65	MRS2 cell	0.310052	0.343	0.191	6.72151e-75	2.86726e-70
GADD45B	MRS2 cell	0.67337	0.574	0.422	8.08004e-75	3.44678e-70
REPIN1	MRS2 cell	0.300979	0.286	0.148	1.55903e-74	6.65051e-70
FAM107B	MRS2 cell	0.331729	0.299	0.159	3.08794e-74	1.31726e-69
TMEM51	MRS2 cell	0.32717	0.338	0.195	3.24765e-74	1.38538e-69
DUSP5	MRS2 cell	0.44629	0.359	0.212	3.7132e-74	1.58397e-69
SH3YL1	MRS2 cell	0.354314	0.694	0.535	4.17517e-74	1.78104e-69
FHL2	MRS2 cell	0.412793	0.436	0.281	5.57334e-74	2.37747e-69
ACSL5	MRS2 cell	0.365546	0.341	0.203	8.74956e-73	3.73239e-68
ZFAND5	MRS2 cell	0.314755	0.585	0.415	1.18001e-72	5.03367e-68
NR2F6	MRS2 cell	0.311992	0.337	0.195	2.12918e-72	9.08268e-68
RERE	MRS2 cell	0.368989	0.364	0.215	2.41709e-72	1.03108e-67
NR4A1	MRS2 cell	0.690469	0.496	0.351	5.27633e-72	2.25078e-67
BCAT2	MRS2 cell	0.322876	0.365	0.218	5.57718e-72	2.37911e-67
FAM46A	MRS2 cell	0.420896	0.296	0.155	1.22897e-71	5.24253e-67
DNAJC19	MRS2 cell	0.287691	0.604	0.426	1.24833e-71	5.32513e-67
KCNN4	MRS2 cell	0.309251	0.283	0.147	1.29091e-71	5.50677e-67
DDIT4	MRS2 cell	0.592739	0.641	0.478	1.58563e-71	6.76397e-67
AKAP9	MRS2 cell	0.355304	0.588	0.418	3.18834e-71	1.36008e-66
CEBPA	MRS2 cell	0.273519	0.281	0.14	5.75419e-71	2.45462e-66
ABHD11	MRS2 cell	0.438694	0.423	0.277	6.00228e-71	2.56045e-66
ZNF91	MRS2 cell	0.318303	0.276	0.14	6.42269e-71	2.73979e-66
GABARAPL1	MRS2 cell	0.322491	0.282	0.146	7.85235e-71	3.34966e-66
BHLHE41	MRS2 cell	0.369404	0.346	0.199	1.02741e-70	4.38272e-66
MX1	MRS2 cell	0.330367	0.325	0.182	1.09116e-70	4.65468e-66
RNASET2	MRS2 cell	0.86481	0.63	0.484	1.70042e-70	7.25364e-66
CCNG2	MRS2 cell	0.306285	0.392	0.238	2.71967e-70	1.16016e-65
ANAPC16	MRS2 cell	0.29536	0.809	0.667	2.75629e-70	1.17578e-65
LGALS3BP	MRS2 cell	0.381269	0.788	0.613	2.98438e-70	1.27308e-65
LGALS9	MRS2 cell	0.365013	0.353	0.21	3.69962e-70	1.57818e-65
HNRNPF	MRS2 cell	0.285647	0.725	0.531	4.25524e-70	1.8152e-65
RNMT	MRS2 cell	0.331996	0.42	0.267	5.51621e-70	2.3531e-65
UPK1B	MRS2 cell	0.38731	0.548	0.384	1.80157e-69	7.68515e-65
SRRM2	MRS2 cell	0.286799	0.662	0.488	1.94365e-69	8.2912e-65
TRIB1	MRS2 cell	0.502609	0.514	0.369	2.81688e-69	1.20163e-64
PLEKHA5	MRS2 cell	0.308673	0.28	0.148	3.62947e-69	1.54826e-64
THEM6	MRS2 cell	0.324153	0.442	0.289	4.14837e-69	1.76961e-64
TOB2	MRS2 cell	0.314548	0.394	0.242	4.552e-69	1.94179e-64
SOX4	MRS2 cell	0.48416	0.838	0.713	1.06533e-68	4.54451e-64
CSNK1D	MRS2 cell	0.298614	0.372	0.228	1.30649e-68	5.57322e-64
DNAJC4	MRS2 cell	0.295109	0.368	0.225	6.0816e-68	2.59429e-63
DST	MRS2 cell	0.374158	0.359	0.214	6.78853e-68	2.89585e-63
MMP28	MRS2 cell	0.333956	0.311	0.174	1.03641e-67	4.42111e-63
RDX	MRS2 cell	0.422535	0.478	0.326	1.19436e-67	5.09489e-63
NADSYN1	MRS2 cell	0.330794	0.326	0.191	1.77319e-67	7.56407e-63
QPCT	MRS2 cell	0.358294	0.288	0.158	2.537e-67	1.08223e-62
DNM2	MRS2 cell	0.276867	0.316	0.178	2.75349e-67	1.17458e-62
HNRNPA0	MRS2 cell	0.303136	0.731	0.562	5.16109e-67	2.20162e-62
TMEM141	MRS2 cell	0.411918	0.572	0.426	5.94452e-67	2.53581e-62
MACROD1	MRS2 cell	0.293294	0.252	0.128	8.82514e-67	3.76463e-62
GBP2	MRS2 cell	0.285386	0.355	0.209	8.99364e-67	3.83651e-62
NR2F2	MRS2 cell	0.299928	0.269	0.142	1.28261e-66	5.47134e-62
CCDC53	MRS2 cell	0.29839	0.358	0.217	3.06957e-66	1.30942e-61
CNPY2	MRS2 cell	0.316981	0.683	0.512	3.93641e-66	1.67919e-61
GLUL	MRS2 cell	0.358997	0.787	0.641	4.85044e-66	2.0691e-61
EIF4EBP2	MRS2 cell	0.279612	0.349	0.208	5.82305e-66	2.484e-61
PHLDA3	MRS2 cell	0.401509	0.56	0.418	5.8926e-66	2.51367e-61
MAOA	MRS2 cell	0.325666	0.549	0.39	8.82561e-66	3.76483e-61
ADI1	MRS2 cell	0.306312	0.732	0.547	9.72057e-66	4.1466e-61
MAGED2	MRS2 cell	0.339931	0.362	0.223	1.16277e-65	4.96013e-61
EIF4B	MRS2 cell	0.342484	0.568	0.411	1.37873e-65	5.88141e-61
GPATCH8	MRS2 cell	0.284788	0.329	0.192	1.42521e-65	6.07966e-61
ISCU	MRS2 cell	0.338097	0.696	0.529	2.06727e-65	8.81857e-61
SPTSSB	MRS2 cell	0.384187	0.53	0.376	2.10601e-65	8.9838e-61
PLPP1	MRS2 cell	0.308826	0.497	0.34	2.40223e-65	1.02474e-60
PLAUR	MRS2 cell	0.544125	0.31	0.179	2.75352e-65	1.1746e-60
ZNRD1	MRS2 cell	0.319598	0.513	0.358	3.57881e-65	1.52665e-60
EEA1	MRS2 cell	0.276664	0.318	0.181	5.71621e-65	2.43842e-60
SH3GLB2	MRS2 cell	0.284679	0.266	0.14	7.0432e-65	3.00449e-60
POLR2A	MRS2 cell	0.311929	0.306	0.174	8.26332e-65	3.52497e-60
RAB9A	MRS2 cell	0.280699	0.279	0.15	1.27252e-64	5.4283e-60
IDS	MRS2 cell	0.312305	0.336	0.199	1.39342e-64	5.94404e-60
HPS1	MRS2 cell	0.281539	0.306	0.177	3.0922e-64	1.31907e-59
BSDC1	MRS2 cell	0.299605	0.28	0.154	3.60841e-64	1.53928e-59
ZNF580	MRS2 cell	0.258305	0.344	0.204	8.41845e-64	3.59114e-59
TOP2B	MRS2 cell	0.313081	0.405	0.258	9.7556e-64	4.16155e-59
MED28	MRS2 cell	0.282625	0.506	0.35	5.25682e-63	2.24246e-58
PIGP	MRS2 cell	0.289961	0.465	0.318	6.5243e-63	2.78313e-58
CLDN7	MRS2 cell	0.309161	0.686	0.526	8.44975e-63	3.60449e-58
MYLIP	MRS2 cell	0.292528	0.41	0.259	9.41379e-63	4.01573e-58
CDK5RAP3	MRS2 cell	0.31895	0.365	0.228	1.16889e-62	4.98626e-58
TSPAN1	MRS2 cell	0.340802	0.479	0.325	2.55205e-62	1.08865e-57
FAM200B	MRS2 cell	0.304236	0.541	0.387	7.51556e-62	3.20599e-57
CFD	MRS2 cell	0.62174	0.28	0.156	8.50194e-62	3.62676e-57
SERTAD1	MRS2 cell	0.506307	0.552	0.41	9.33915e-62	3.9839e-57
ATP6AP1	MRS2 cell	0.278748	0.509	0.358	1.48716e-61	6.34392e-57
GATA3-AS1	MRS2 cell	0.266164	0.275	0.149	2.10603e-61	8.98391e-57
ALOX5	MRS2 cell	0.285911	0.267	0.143	2.52891e-61	1.07878e-56
LIMCH1	MRS2 cell	0.2896	0.368	0.229	2.7265e-61	1.16307e-56
HS3ST1	MRS2 cell	0.34348	0.38	0.242	3.9415e-61	1.68136e-56
MPG	MRS2 cell	0.265057	0.508	0.353	1.26833e-60	5.41043e-56
UCP2	MRS2 cell	0.308304	0.388	0.247	3.12181e-60	1.3317e-55
GNG5	MRS2 cell	0.258623	0.859	0.747	3.84116e-60	1.63856e-55
CAPN1	MRS2 cell	0.287103	0.637	0.472	3.88319e-60	1.65649e-55
PRKAR1A	MRS2 cell	0.27073	0.546	0.389	4.30242e-60	1.83533e-55
PLCG2	MRS2 cell	0.808676	0.357	0.223	4.92609e-60	2.10137e-55
VEGFA	MRS2 cell	0.388849	0.447	0.307	8.30423e-60	3.54242e-55
CA12	MRS2 cell	0.33869	0.386	0.249	1.42825e-59	6.09261e-55
CRB3	MRS2 cell	0.306909	0.457	0.318	3.49522e-59	1.49099e-54
YIPF3	MRS2 cell	0.270455	0.531	0.38	6.93195e-59	2.95703e-54
KIAA1522	MRS2 cell	0.25841	0.272	0.15	9.94604e-59	4.24278e-54
LASP1	MRS2 cell	0.2674	0.291	0.166	1.23727e-58	5.27795e-54
FAM60A	MRS2 cell	0.310446	0.325	0.196	1.35436e-58	5.77742e-54
MAP1LC3B	MRS2 cell	0.301181	0.671	0.521	1.43033e-58	6.10149e-54
ATP1A4	MRS2 cell	0.259962	0.32	0.189	2.27154e-58	9.68992e-54
ZDHHC20	MRS2 cell	0.270837	0.346	0.212	3.02297e-58	1.28954e-53
LINC00969	MRS2 cell	0.279066	0.324	0.194	3.20657e-58	1.36786e-53
CEBPD	MRS2 cell	0.505046	0.729	0.624	4.05749e-58	1.73084e-53
RGS16	MRS2 cell	0.442972	0.302	0.177	4.53287e-58	1.93363e-53
TTC14	MRS2 cell	0.375066	0.304	0.18	6.61458e-58	2.82165e-53
H2AFJ	MRS2 cell	0.338387	0.821	0.728	8.12051e-58	3.46405e-53
FLOT2	MRS2 cell	0.297456	0.372	0.243	1.33411e-57	5.69104e-53
GCC2	MRS2 cell	0.324505	0.363	0.231	3.33913e-57	1.42441e-52
ATP1B1	MRS2 cell	0.330203	0.6	0.443	5.3464e-57	2.28067e-52
UNC119	MRS2 cell	0.255232	0.325	0.199	1.01528e-56	4.33099e-52
FLNB	MRS2 cell	0.257774	0.303	0.176	1.02016e-56	4.35179e-52
SEMA5A	MRS2 cell	0.298181	0.279	0.155	1.95856e-56	8.35481e-52
H1F0	MRS2 cell	0.267591	0.342	0.208	2.71261e-56	1.15715e-51
FAM127B	MRS2 cell	0.273576	0.449	0.309	2.71545e-56	1.15836e-51
PLK3	MRS2 cell	0.404505	0.364	0.238	3.99057e-56	1.7023e-51
TRPM4	MRS2 cell	0.424007	0.261	0.143	5.43225e-56	2.31729e-51
TSPAN15	MRS2 cell	0.26688	0.266	0.15	6.40193e-56	2.73094e-51
VGLL4	MRS2 cell	0.266036	0.397	0.264	6.88786e-56	2.93822e-51
LRPAP1	MRS2 cell	0.274559	0.629	0.464	8.88203e-56	3.7889e-51
LRRC41	MRS2 cell	0.263355	0.276	0.157	9.63554e-56	4.11033e-51
MSX2	MRS2 cell	0.299637	0.348	0.224	6.3225e-55	2.69705e-50
EIF4A3	MRS2 cell	0.32284	0.534	0.389	1.48021e-54	6.31428e-50
PLBD1	MRS2 cell	0.279579	0.422	0.288	3.17456e-54	1.3542e-49
MFSD10	MRS2 cell	0.287314	0.474	0.339	4.2098e-54	1.79582e-49
NGFRAP1	MRS2 cell	0.33701	0.838	0.781	7.62664e-54	3.25337e-49
ARL1	MRS2 cell	0.255323	0.481	0.344	2.98722e-53	1.27429e-48
TXNDC17	MRS2 cell	0.308417	0.888	0.79	9.54243e-53	4.07061e-48
DPM3	MRS2 cell	0.351165	0.577	0.448	1.60193e-52	6.8335e-48
TSC22D1	MRS2 cell	0.486746	0.65	0.529	1.92587e-52	8.21537e-48
FO538757.2	MRS2 cell	0.296954	0.454	0.317	2.96674e-52	1.26555e-47
ATP2B1	MRS2 cell	0.264825	0.402	0.273	5.80274e-52	2.47533e-47
RAB25	MRS2 cell	0.268427	0.769	0.647	7.3578e-52	3.13869e-47
CHD6	MRS2 cell	0.260451	0.273	0.158	1.58061e-51	6.74258e-47
GOLGB1	MRS2 cell	0.392144	0.398	0.263	1.69846e-51	7.24528e-47
LAMTOR1	MRS2 cell	0.255108	0.746	0.591	1.94339e-51	8.29009e-47
HIST1H1C	MRS2 cell	0.399537	0.375	0.246	5.76605e-51	2.45968e-46
SDF2	MRS2 cell	0.267529	0.449	0.319	7.27115e-51	3.10173e-46
PHB2	MRS2 cell	0.258725	0.574	0.424	1.604e-50	6.84235e-46
HLA-DPA1	MRS2 cell	0.297592	0.386	0.252	2.80113e-50	1.19491e-45
PFN2	MRS2 cell	0.250455	0.603	0.455	4.03731e-50	1.72223e-45
LCOR	MRS2 cell	0.251071	0.262	0.149	5.39753e-50	2.30248e-45
ANKLE2	MRS2 cell	0.253089	0.281	0.169	5.70618e-50	2.43414e-45
SUPT4H1	MRS2 cell	0.264177	0.517	0.376	1.07471e-49	4.58449e-45
SMARCC2	MRS2 cell	0.294081	0.27	0.161	2.02435e-49	8.63549e-45
PDCD6	MRS2 cell	0.269025	0.641	0.487	2.12577e-49	9.0681e-45
ANKRD37	MRS2 cell	0.477633	0.283	0.171	2.34253e-49	9.99277e-45
RBBP6	MRS2 cell	0.328846	0.45	0.316	6.00378e-49	2.56109e-44
FGGY	MRS2 cell	0.25696	0.276	0.166	7.14314e-49	3.04712e-44
SCAF11	MRS2 cell	0.27284	0.584	0.441	7.29713e-49	3.11281e-44
EPHA2	MRS2 cell	0.312208	0.398	0.275	1.02593e-48	4.37641e-44
HADHB	MRS2 cell	0.278889	0.559	0.416	2.55356e-48	1.0893e-43
PIR	MRS2 cell	0.37189	0.329	0.22	2.83717e-48	1.21028e-43
BRWD1	MRS2 cell	0.263266	0.333	0.214	5.30594e-48	2.26341e-43
HLA-C	MRS2 cell	0.328112	0.914	0.816	1.00437e-47	4.28444e-43
GRB7	MRS2 cell	0.28837	0.291	0.183	1.26023e-47	5.3759e-43
ATP5B	MRS2 cell	0.26915	0.776	0.623	3.37942e-47	1.44159e-42
ATRX	MRS2 cell	0.287963	0.477	0.346	3.48332e-47	1.48592e-42
HSPA8	MRS2 cell	0.397274	0.882	0.801	6.36764e-47	2.71631e-42
SYNRG	MRS2 cell	0.260206	0.256	0.153	2.90142e-46	1.23769e-41
HLA-B	MRS2 cell	0.318192	0.933	0.885	3.49003e-46	1.48878e-41
TGIF1	MRS2 cell	0.299757	0.656	0.525	2.96848e-45	1.26629e-40
FDX1	MRS2 cell	0.28472	0.488	0.368	4.31576e-45	1.84102e-40
SH2D4A	MRS2 cell	0.283471	0.274	0.172	1.11697e-44	4.76477e-40
LMO7	MRS2 cell	0.279223	0.258	0.154	1.51641e-44	6.46871e-40
APOL2	MRS2 cell	0.362939	0.302	0.194	3.72387e-44	1.58853e-39
NINJ1	MRS2 cell	0.254686	0.336	0.225	4.54576e-44	1.93913e-39
LIPH	MRS2 cell	0.533923	0.396	0.284	6.43497e-44	2.74503e-39
MRPL45	MRS2 cell	0.251793	0.299	0.193	1.21544e-43	5.1848e-39
ATF6B	MRS2 cell	0.259081	0.359	0.248	1.32539e-43	5.65387e-39
STEAP1	MRS2 cell	0.308573	0.336	0.23	4.71634e-43	2.01189e-38
CAST	MRS2 cell	0.26951	0.747	0.607	9.0699e-43	3.86904e-38
PPHLN1	MRS2 cell	0.296261	0.403	0.29	1.0516e-42	4.48591e-38
NUFIP2	MRS2 cell	0.288865	0.481	0.36	6.41717e-42	2.73744e-37
RSF1	MRS2 cell	0.27346	0.455	0.338	2.93167e-41	1.25059e-36
PLIN2	MRS2 cell	0.398401	0.408	0.298	4.45085e-41	1.89864e-36
KLHL24	MRS2 cell	0.275999	0.254	0.155	3.64854e-40	1.55639e-35
GALNT1	MRS2 cell	0.292616	0.522	0.412	9.09757e-40	3.88084e-35
ANGPTL4	MRS2 cell	0.265515	0.27	0.166	2.12013e-39	9.04404e-35
BPTF	MRS2 cell	0.252303	0.411	0.296	3.75373e-39	1.60127e-34
SOWAHC	MRS2 cell	0.269003	0.361	0.255	1.5474e-38	6.6009e-34
COTL1	MRS2 cell	0.269347	0.303	0.207	2.54981e-36	1.0877e-31
GPRC5A	MRS2 cell	0.653873	0.438	0.36	5.19226e-36	2.21492e-31
ZFP36	MRS2 cell	0.779268	0.76	0.746	1.31031e-33	5.58954e-29
SLC2A1	MRS2 cell	0.320165	0.451	0.351	3.35615e-33	1.43167e-28
SRSF11	MRS2 cell	0.288257	0.739	0.609	4.68594e-33	1.99893e-28
CDH1	MRS2 cell	0.260459	0.519	0.415	9.8117e-33	4.18547e-28
BRD2	MRS2 cell	0.276018	0.65	0.537	1.12294e-31	4.79022e-27
DDOST	MRS2 cell	0.26011	0.565	0.456	9.36654e-30	3.99558e-25
DNAJA1	MRS2 cell	0.273507	0.7	0.581	3.63992e-29	1.55272e-24
TMPRSS4	MRS2 cell	0.253275	0.366	0.275	2.01715e-27	8.60474e-23
SNHG25	MRS2 cell	0.450698	0.495	0.403	6.71739e-26	2.8655e-21
IFI44L	MRS2 cell	0.454491	0.27	0.195	4.35927e-25	1.85958e-20
C8orf4	MRS2 cell	0.460606	0.251	0.176	5.31829e-25	2.26868e-20
ANXA4	MRS2 cell	0.358144	0.581	0.498	4.74709e-24	2.02502e-19
NFKBIZ	MRS2 cell	0.259077	0.35	0.264	2.99387e-23	1.27712e-18
INSIG1	MRS2 cell	0.693566	0.416	0.363	4.43901e-23	1.89359e-18
SOCS3	MRS2 cell	0.274857	0.281	0.21	1.68841e-21	7.20244e-17
CD9	MRS2 cell	0.253637	0.972	0.95	2.57571e-21	1.09875e-16
DDIT3	MRS2 cell	0.291136	0.462	0.376	2.92949e-21	1.24966e-16
IRF1	MRS2 cell	0.256318	0.314	0.242	3.33038e-20	1.42067e-15
ZNF706	MRS2 cell	0.281581	0.655	0.577	6.19771e-18	2.64382e-13
ISG15	MRS2 cell	0.254035	0.804	0.747	1.16835e-16	4.98396e-12
VMP1	MRS2 cell	0.30221	0.76	0.707	1.95343e-13	8.33292e-09
FTL	MRS2 cell	0.5296	0.998	1	1.95756e-12	8.35055e-08
IFI6	MRS2 cell	0.472594	0.703	0.718	1.51554e-09	6.46497e-05
NEAT1	MRS2 cell	0.27809	0.971	0.967	4.67746e-07	0.0199531
BAG3	MRS2 cell	0.317888	0.297	0.264	6.65782e-06	0.284009
PTN	MRS2 cell	0.472553	0.34	0.356	0.00395177	1
S100A8	MRS1 cell	5.07622	0.633	0.088	0	0
S100A7	MRS1 cell	5.02011	0.476	0.014	0	0
MT1X	MRS1 cell	3.79325	0.744	0.259	0	0
DMKN	MRS1 cell	3.30881	0.741	0.485	0	0
S100A9	MRS1 cell	3.28516	0.757	0.433	0	0
C1orf56	MRS1 cell	3.22541	0.68	0.3	0	0
CDC42SE1	MRS1 cell	2.97938	0.764	0.467	0	0
RAB21	MRS1 cell	2.95621	0.7	0.293	0	0
TMEM19	MRS1 cell	2.94179	0.669	0.202	0	0
S100A2	MRS1 cell	2.85234	0.936	0.771	0	0
HNRNPH1	MRS1 cell	2.71036	0.847	0.57	0	0
CTNNB1	MRS1 cell	2.6308	0.782	0.487	0	0
KRT6A	MRS1 cell	2.48542	0.496	0.014	0	0
MDM2	MRS1 cell	2.45014	0.717	0.395	0	0
DEFB1	MRS1 cell	2.34209	0.634	0.237	0	0
EIF5A	MRS1 cell	2.32793	0.833	0.543	0	0
AMFR	MRS1 cell	2.18591	0.56	0.139	0	0
RIN2	MRS1 cell	2.10666	0.601	0.218	0	0
S100A14	MRS1 cell	2.06417	0.738	0.441	0	0
NUP107	MRS1 cell	1.9977	0.603	0.119	0	0
MT2A	MRS1 cell	1.99435	0.695	0.302	0	0
TRA2A	MRS1 cell	1.97333	0.755	0.473	0	0
KRT5	MRS1 cell	1.95741	0.499	0.048	0	0
SPRR1B	MRS1 cell	1.9492	0.324	0.034	0	0
CDK4	MRS1 cell	1.9309	0.798	0.463	0	0
IGKC	MRS1 cell	1.93032	0.577	0.238	0	0
UBE2C	MRS1 cell	1.88926	0.468	0.061	0	0
KIAA0101	MRS1 cell	1.84281	0.508	0.104	0	0
ADAM17	MRS1 cell	1.80969	0.563	0.213	0	0
PPP3CA	MRS1 cell	1.77496	0.589	0.243	0	0
FXYD5	MRS1 cell	1.75044	0.753	0.327	0	0
KRT13	MRS1 cell	1.74155	0.799	0.472	0	0
LY6D	MRS1 cell	1.74023	0.712	0.433	0	0
SLC35E3	MRS1 cell	1.66274	0.543	0.174	0	0
SET	MRS1 cell	1.65056	0.893	0.635	0	0
LYNX1	MRS1 cell	1.63879	0.314	0.017	0	0
PPP1CB	MRS1 cell	1.63779	0.846	0.601	0	0
CALR	MRS1 cell	1.58852	0.925	0.754	0	0
APOE	MRS1 cell	1.57738	0.411	0.109	0	0
NUCKS1	MRS1 cell	1.57665	0.912	0.702	0	0
SRSF6	MRS1 cell	1.56127	0.688	0.404	0	0
CDC42	MRS1 cell	1.55931	0.944	0.864	0	0
H2AFZ	MRS1 cell	1.53972	0.86	0.77	0	0
SERPINB3	MRS1 cell	1.53903	0.351	0.008	0	0
CCT2	MRS1 cell	1.48579	0.816	0.472	0	0
YWHAE	MRS1 cell	1.48035	0.922	0.755	0	0
S100A16	MRS1 cell	1.46426	0.865	0.601	0	0
SERPINB4	MRS1 cell	1.45396	0.314	0.005	0	0
PTTG1	MRS1 cell	1.45333	0.452	0.096	0	0
PTPRS	MRS1 cell	1.44711	0.508	0.196	0	0
CXCL17	MRS1 cell	1.43744	0.568	0.287	0	0
LGALS7	MRS1 cell	1.43541	0.324	0.008	0	0
CTAG2	MRS1 cell	1.40156	0.34	0.002	0	0
IAH1	MRS1 cell	1.3766	0.644	0.347	0	0
MDM4	MRS1 cell	1.36845	0.538	0.286	0	0
AC018816.3	MRS1 cell	1.31238	0.349	0.042	0	0
LGALS1	MRS1 cell	1.30488	0.784	0.491	0	0
RPA3	MRS1 cell	1.29408	0.767	0.452	0	0
S100A10	MRS1 cell	1.29192	0.906	0.724	0	0
TYMP	MRS1 cell	1.2901	0.614	0.312	0	0
CTC-425F1.4	MRS1 cell	1.2795	0.314	0.018	0	0
DSP	MRS1 cell	1.26492	0.545	0.246	0	0
METTL1	MRS1 cell	1.25734	0.407	0.086	0	0
FRS2	MRS1 cell	1.25186	0.411	0.107	0	0
CKS1B	MRS1 cell	1.23924	0.642	0.366	0	0
CALM2	MRS1 cell	1.2387	0.984	0.898	0	0
B4GALT1	MRS1 cell	1.23619	0.556	0.291	0	0
IRX3	MRS1 cell	1.2313	0.374	0.058	0	0
CRIP1	MRS1 cell	1.22089	0.318	0.028	0	0
TOP2A	MRS1 cell	1.21729	0.312	0.029	0	0
KDELR2	MRS1 cell	1.21377	0.893	0.689	0	0
ZFC3H1	MRS1 cell	1.19709	0.476	0.213	0	0
ACTB	MRS1 cell	1.18708	0.999	0.996	0	0
BIRC5	MRS1 cell	1.17879	0.347	0.035	0	0
CRNDE	MRS1 cell	1.17682	0.541	0.23	0	0
GDI2	MRS1 cell	1.17406	0.812	0.583	0	0
APOC1	MRS1 cell	1.17397	0.538	0.249	0	0
CENPF	MRS1 cell	1.16752	0.289	0.016	0	0
THAP2	MRS1 cell	1.13527	0.408	0.149	0	0
CAPZA1	MRS1 cell	1.13477	0.714	0.48	0	0
CTSC	MRS1 cell	1.12217	0.646	0.343	0	0
LINC00152	MRS1 cell	1.11916	0.374	0.063	0	0
CRABP2	MRS1 cell	1.11286	0.775	0.523	0	0
TK1	MRS1 cell	1.10386	0.298	0.047	0	0
EPPK1	MRS1 cell	1.09914	0.354	0.099	0	0
ANXA2	MRS1 cell	1.09125	0.968	0.854	0	0
GMNN	MRS1 cell	1.05965	0.638	0.323	0	0
NUSAP1	MRS1 cell	1.05059	0.312	0.023	0	0
CD47	MRS1 cell	1.04693	0.682	0.446	0	0
TM4SF1	MRS1 cell	1.04162	0.567	0.285	0	0
TSFM	MRS1 cell	1.03352	0.462	0.187	0	0
LSM5	MRS1 cell	1.02194	0.865	0.702	0	0
NDUFB1	MRS1 cell	0.98622	0.912	0.796	0	0
RRM2	MRS1 cell	0.980254	0.289	0.015	0	0
ATP5C1	MRS1 cell	0.976962	0.834	0.709	0	0
TFAP2C	MRS1 cell	0.972826	0.328	0.097	0	0
NCL	MRS1 cell	0.958714	0.809	0.626	0	0
MIR4435-2HG	MRS1 cell	0.95458	0.335	0.067	0	0
POLR2L	MRS1 cell	0.941868	0.978	0.921	0	0
CENPW	MRS1 cell	0.92541	0.336	0.053	0	0
GGH	MRS1 cell	0.913389	0.389	0.091	0	0
PER2	MRS1 cell	0.913387	0.276	0.064	0	0
RP11-538P18.2	MRS1 cell	0.899954	0.262	0.049	0	0
MIF	MRS1 cell	0.863904	0.888	0.798	0	0
NUDT1	MRS1 cell	0.863396	0.438	0.158	0	0
AP2S1	MRS1 cell	0.858983	0.822	0.676	0	0
CYCS	MRS1 cell	0.848527	0.956	0.88	0	0
CDK1	MRS1 cell	0.841929	0.253	0.025	0	0
MAD2L1	MRS1 cell	0.826435	0.301	0.048	0	0
H3F3A	MRS1 cell	0.82402	0.923	0.904	0	0
C14orf2	MRS1 cell	0.791602	0.908	0.873	0	0
HMGB1	MRS1 cell	0.756221	0.974	0.966	0	0
PSMA7	MRS1 cell	0.712166	0.974	0.942	0	0
TCN1	MRS1 cell	0.637505	0.333	0.086	0	0
PTMA	MRS1 cell	0.632059	1	0.999	0	0
ZWINT	MRS1 cell	0.617943	0.254	0.043	0	0
COX7A2	MRS1 cell	0.576179	0.99	0.976	0	0
TSPAN31	MRS1 cell	1.20315	0.511	0.269	1.29845e-307	5.53893e-303
GOLIM4	MRS1 cell	1.03662	0.412	0.16	2.13695e-307	9.11581e-303
ANP32E	MRS1 cell	0.978823	0.448	0.187	1.5498e-306	6.61113e-302
SRPRB	MRS1 cell	0.954018	0.44	0.182	2.06037e-304	8.78915e-300
WTAP	MRS1 cell	1.17662	0.687	0.483	5.87433e-304	2.50587e-299
SCCPDH	MRS1 cell	1.00569	0.85	0.718	7.3974e-304	3.15558e-299
SDF2L1	MRS1 cell	0.96593	0.656	0.425	1.54494e-303	6.59043e-299
SEC61G	MRS1 cell	0.71508	0.962	0.92	1.00007e-302	4.26611e-298
PERP	MRS1 cell	0.863534	0.956	0.893	2.74456e-301	1.17078e-296
ATP5I	MRS1 cell	0.766056	0.915	0.871	3.63585e-297	1.55098e-292
HSPA1A	MRS1 cell	0.70632	0.682	0.406	5.3139e-291	2.2668e-286
OS9	MRS1 cell	1.06148	0.656	0.435	1.81036e-289	7.72263e-285
MUC1	MRS1 cell	1.11892	0.473	0.232	2.35064e-283	1.00274e-278
PSME2	MRS1 cell	0.765888	0.798	0.637	4.4438e-283	1.89564e-278
MYC	MRS1 cell	0.867679	0.549	0.287	1.75935e-275	7.50504e-271
YWHAH	MRS1 cell	0.835684	0.535	0.275	2.44013e-275	1.04091e-270
SFN	MRS1 cell	0.664106	0.907	0.771	3.37768e-274	1.44085e-269
TSTA3	MRS1 cell	0.862982	0.509	0.261	6.1379e-271	2.6183e-266
SON	MRS1 cell	0.807339	0.87	0.76	3.42085e-270	1.45927e-265
SPTSSA	MRS1 cell	0.900841	0.715	0.504	5.81566e-268	2.48084e-263
AP1G1	MRS1 cell	1.01491	0.376	0.15	1.89438e-267	8.08106e-263
ATP5E	MRS1 cell	0.451063	0.925	0.909	5.94554e-262	2.53625e-257
FOS	MRS1 cell	1.01064	0.907	0.823	8.06536e-261	3.44052e-256
CLCA2	MRS1 cell	0.688679	0.438	0.185	3.3766e-260	1.44039e-255
MZT2B	MRS1 cell	0.707466	0.84	0.736	1.25509e-258	5.35397e-254
AREG	MRS1 cell	0.697969	0.499	0.229	6.06681e-255	2.58798e-250
SAR1A	MRS1 cell	0.939089	0.617	0.395	4.35587e-254	1.85813e-249
COX4I1	MRS1 cell	0.514038	0.998	0.989	2.96934e-253	1.26666e-248
NENF	MRS1 cell	0.792085	0.806	0.649	5.19521e-253	2.21617e-248
CKLF	MRS1 cell	0.892474	0.645	0.459	5.07856e-252	2.16641e-247
SLPI	MRS1 cell	1.057	0.766	0.577	5.1415e-249	2.19326e-244
RANBP1	MRS1 cell	0.740787	0.816	0.736	4.98271e-247	2.12552e-242
RSRC1	MRS1 cell	0.865103	0.498	0.254	7.7126e-247	3.29004e-242
WFDC2	MRS1 cell	0.903424	0.706	0.49	1.47658e-246	6.29879e-242
HMGB2	MRS1 cell	1.34068	0.549	0.357	1.24646e-244	5.31715e-240
S100A11	MRS1 cell	0.375447	1	1	8.13177e-243	3.46885e-238
POMP	MRS1 cell	0.578491	0.923	0.864	6.99631e-239	2.98449e-234
COX17	MRS1 cell	0.688737	0.837	0.729	1.50512e-237	6.42055e-233
CD59	MRS1 cell	0.756042	0.827	0.717	9.98312e-232	4.2586e-227
UBE2T	MRS1 cell	0.672001	0.324	0.116	1.31445e-231	5.60718e-227
PHKG1	MRS1 cell	0.880381	0.307	0.109	7.97654e-229	3.40263e-224
TAGLN2	MRS1 cell	0.578649	0.886	0.818	8.31917e-227	3.54879e-222
YEATS4	MRS1 cell	0.855359	0.447	0.227	3.34235e-226	1.42578e-221
TMEM45A	MRS1 cell	1.02163	0.343	0.14	8.63041e-225	3.68156e-220
RQCD1	MRS1 cell	0.820191	0.34	0.139	6.04219e-218	2.57748e-213
EIF2S3	MRS1 cell	0.925341	0.653	0.463	2.19361e-216	9.35748e-212
MRPS21	MRS1 cell	0.634095	0.873	0.776	2.92556e-216	1.24798e-211
PRDX1	MRS1 cell	0.555454	0.94	0.907	4.85058e-216	2.06916e-211
TNNT3	MRS1 cell	0.783117	0.331	0.126	7.8003e-214	3.32745e-209
NFIA	MRS1 cell	0.812177	0.438	0.219	1.29806e-213	5.53726e-209
SNAI2	MRS1 cell	0.732753	0.376	0.162	4.14479e-209	1.76808e-204
CRELD2	MRS1 cell	0.789864	0.459	0.248	6.54059e-208	2.79009e-203
TMEM159	MRS1 cell	0.971618	0.598	0.414	2.45529e-207	1.04738e-202
YWHAQ	MRS1 cell	0.640107	0.787	0.658	1.13525e-206	4.84276e-202
SLC39A4	MRS1 cell	0.81211	0.584	0.38	8.32538e-206	3.55144e-201
CCND1	MRS1 cell	0.510643	0.832	0.664	7.76894e-205	3.31407e-200
NDUFA4	MRS1 cell	0.414243	0.988	0.976	1.34654e-204	5.74407e-200
PDZK1IP1	MRS1 cell	0.787915	0.28	0.099	7.09963e-204	3.02856e-199
SUMO3	MRS1 cell	0.710629	0.671	0.489	7.74696e-204	3.3047e-199
SOD1	MRS1 cell	0.461287	0.96	0.94	3.6694e-203	1.56529e-198
DEK	MRS1 cell	0.763633	0.676	0.533	6.06098e-203	2.58549e-198
OSTC	MRS1 cell	0.746802	0.737	0.591	9.69562e-203	4.13596e-198
EEF1D	MRS1 cell	0.501131	0.918	0.887	1.33035e-199	5.67502e-195
SQLE	MRS1 cell	0.764395	0.598	0.384	8.37945e-199	3.5745e-194
MIS18A	MRS1 cell	0.497377	0.255	0.079	8.1557e-198	3.47906e-193
C19orf33	MRS1 cell	0.909413	0.731	0.582	9.71879e-198	4.14584e-193
CAV2	MRS1 cell	0.714609	0.365	0.164	2.2486e-195	9.59206e-191
SLIRP	MRS1 cell	0.596468	0.874	0.808	1.59718e-194	6.81324e-190
TIMP1	MRS1 cell	0.620647	0.834	0.714	6.09688e-194	2.60081e-189
ARPC5	MRS1 cell	0.660663	0.816	0.71	6.2739e-193	2.67632e-188
PLP2	MRS1 cell	0.713725	0.635	0.45	5.24928e-192	2.23924e-187
PSMA4	MRS1 cell	0.589225	0.838	0.76	8.49331e-192	3.62308e-187
PDIA6	MRS1 cell	0.648909	0.749	0.628	1.00384e-189	4.28218e-185
CDC42SE2	MRS1 cell	0.864145	0.45	0.249	1.22162e-189	5.21117e-185
AKR1C2	MRS1 cell	0.633277	0.918	0.86	2.4044e-189	1.02567e-184
ANXA1	MRS1 cell	0.602804	0.651	0.431	2.69428e-188	1.14932e-183
RNASEH2A	MRS1 cell	0.55317	0.287	0.105	1.88566e-187	8.04387e-183
MRPL52	MRS1 cell	0.656108	0.765	0.645	4.52516e-186	1.93034e-181
SMC4	MRS1 cell	0.623067	0.317	0.13	5.47604e-184	2.33597e-179
EIF2S2	MRS1 cell	0.52375	0.873	0.83	1.83894e-183	7.84453e-179
IGLC2	MRS1 cell	0.561874	0.271	0.1	3.8769e-181	1.65381e-176
APRT	MRS1 cell	0.606693	0.894	0.839	2.30698e-180	9.84111e-176
MORF4L1	MRS1 cell	0.551455	0.903	0.841	6.1089e-179	2.60593e-174
ADNP	MRS1 cell	0.843901	0.456	0.267	9.95365e-177	4.24603e-172
RNF2	MRS1 cell	0.81689	0.386	0.201	1.88486e-176	8.04042e-172
SEC22B	MRS1 cell	0.81008	0.554	0.368	9.19492e-176	3.92237e-171
KRT16	MRS1 cell	1.42168	0.409	0.218	6.00753e-175	2.56269e-170
PPIC	MRS1 cell	0.724756	0.675	0.518	6.50645e-175	2.77552e-170
EIF5B	MRS1 cell	0.598025	0.821	0.715	1.33229e-174	5.6833e-170
YBEY	MRS1 cell	0.812686	0.458	0.273	2.74865e-174	1.17252e-169
TCEB2	MRS1 cell	0.458341	0.914	0.894	8.36015e-174	3.56627e-169
ATOX1	MRS1 cell	0.614618	0.803	0.707	4.1524e-172	1.77133e-167
RAC1	MRS1 cell	0.396682	0.978	0.965	4.37589e-172	1.86667e-167
TUBA1B	MRS1 cell	1.42978	0.716	0.652	1.4533e-168	6.19948e-164
HSP90B1	MRS1 cell	0.584642	0.808	0.695	5.36376e-168	2.28807e-163
UBA52	MRS1 cell	0.301628	0.999	0.995	1.25762e-164	5.36477e-160
GGCT	MRS1 cell	0.662879	0.672	0.562	1.88576e-164	8.04429e-160
YBX1	MRS1 cell	0.415417	0.971	0.961	2.0774e-163	8.86179e-159
KPNA2	MRS1 cell	0.688447	0.288	0.117	2.38166e-163	1.01597e-158
SERBP1	MRS1 cell	0.551381	0.814	0.744	6.08321e-163	2.59498e-158
SRSF3	MRS1 cell	0.50441	0.879	0.841	8.29114e-162	3.53683e-157
CHCHD10	MRS1 cell	0.612068	0.815	0.743	9.67835e-161	4.12859e-156
WDR43	MRS1 cell	0.713292	0.435	0.246	3.26898e-160	1.39448e-155
RBX1	MRS1 cell	0.511371	0.85	0.795	1.08552e-159	4.6306e-155
TMEM208	MRS1 cell	0.737731	0.628	0.482	9.28594e-159	3.9612e-154
TUBB	MRS1 cell	0.742946	0.792	0.766	5.5582e-157	2.37102e-152
DUT	MRS1 cell	0.717341	0.68	0.571	1.19981e-156	5.11817e-152
DHCR24	MRS1 cell	0.612432	0.294	0.127	3.00862e-156	1.28342e-151
TUBA4A	MRS1 cell	0.685883	0.447	0.259	3.50405e-156	1.49476e-151
HSPB1	MRS1 cell	0.275747	0.998	0.996	1.65099e-154	7.04278e-150
HMGCS1	MRS1 cell	0.657703	0.575	0.385	7.92797e-154	3.38191e-149
DTYMK	MRS1 cell	0.670367	0.372	0.198	1.32438e-153	5.64955e-149
ATP1B3	MRS1 cell	0.646001	0.636	0.485	6.40219e-153	2.73104e-148
RRP15	MRS1 cell	0.670754	0.331	0.159	8.3027e-152	3.54177e-147
MANF	MRS1 cell	0.66103	0.656	0.512	1.18951e-151	5.0742e-147
NUDT5	MRS1 cell	0.590363	0.507	0.317	1.86967e-151	7.97565e-147
TMEM50B	MRS1 cell	0.794253	0.685	0.571	2.96776e-151	1.26599e-146
ATP5J	MRS1 cell	0.479311	0.866	0.852	5.09664e-151	2.17412e-146
TMSB4X	MRS1 cell	0.397322	0.975	0.966	1.3013e-150	5.5511e-146
ATP5O	MRS1 cell	0.515949	0.834	0.786	7.19013e-150	3.06717e-145
CD44	MRS1 cell	0.7496	0.434	0.252	3.97541e-149	1.69583e-144
SYT8	MRS1 cell	0.680841	0.703	0.543	9.27203e-149	3.95526e-144
PYGL	MRS1 cell	0.634526	0.296	0.133	1.14997e-148	4.90556e-144
MZT2A	MRS1 cell	0.507427	0.811	0.749	1.69526e-148	7.23162e-144
COX7B	MRS1 cell	0.405014	0.958	0.941	5.27143e-148	2.24869e-143
NUDT8	MRS1 cell	0.593757	0.342	0.168	6.7623e-147	2.88466e-142
STMN1	MRS1 cell	0.98044	0.675	0.581	1.66117e-146	7.08621e-142
SLC25A5	MRS1 cell	0.4991	0.862	0.862	7.08038e-145	3.02035e-140
PRNP	MRS1 cell	0.684869	0.427	0.25	2.76965e-144	1.18148e-139
INSR	MRS1 cell	0.84781	0.369	0.202	7.80984e-144	3.33152e-139
IRF2BPL	MRS1 cell	0.843648	0.466	0.306	2.08731e-143	8.90406e-139
DSTN	MRS1 cell	0.431992	0.974	0.955	5.0575e-143	2.15743e-138
CDKN2A	MRS1 cell	0.602463	0.439	0.239	3.86452e-142	1.64853e-137
GCHFR	MRS1 cell	0.678139	0.384	0.215	1.9346e-140	8.25261e-136
ITGB6	MRS1 cell	0.7644	0.423	0.258	2.5268e-139	1.07788e-134
PDIA4	MRS1 cell	0.581122	0.66	0.508	3.21867e-139	1.37302e-134
ARF6	MRS1 cell	0.657186	0.788	0.68	4.22747e-139	1.80335e-134
DBI	MRS1 cell	0.373496	0.966	0.941	3.03719e-138	1.29561e-133
TPM3	MRS1 cell	0.525755	0.745	0.655	3.72799e-138	1.59029e-133
KTN1	MRS1 cell	0.552745	0.922	0.878	6.60139e-138	2.81602e-133
ARL4A	MRS1 cell	0.664507	0.448	0.274	1.81596e-137	7.74651e-133
ZG16B	MRS1 cell	0.622328	0.38	0.208	9.07482e-137	3.87114e-132
SDC4	MRS1 cell	0.721552	0.745	0.647	1.29103e-136	5.50727e-132
HINT1	MRS1 cell	0.425211	0.964	0.954	1.54892e-136	6.6074e-132
CNIH4	MRS1 cell	0.581527	0.673	0.556	3.17324e-136	1.35364e-131
PSMC3	MRS1 cell	0.56985	0.555	0.39	1.6059e-135	6.85044e-131
TOMM7	MRS1 cell	0.410693	0.974	0.964	2.61473e-131	1.11539e-126
ARPC1B	MRS1 cell	0.633046	0.701	0.639	7.66358e-131	3.26913e-126
HPRT1	MRS1 cell	0.544549	0.406	0.236	5.49311e-128	2.34325e-123
PCBP1	MRS1 cell	0.575305	0.775	0.717	8.54238e-128	3.64401e-123
VDAC1	MRS1 cell	0.500002	0.829	0.773	1.68468e-127	7.18651e-123
SNRPG	MRS1 cell	0.423313	0.885	0.9	2.34929e-127	1.00216e-122
MZT1	MRS1 cell	0.616157	0.431	0.265	8.37316e-127	3.57182e-122
SMIM22	MRS1 cell	0.53516	0.932	0.924	9.3356e-124	3.98238e-119
PSMD7	MRS1 cell	0.618885	0.631	0.51	1.1488e-123	4.90053e-119
HIST1H4C	MRS1 cell	1.26528	0.569	0.481	4.47752e-123	1.91002e-118
SNX3	MRS1 cell	0.4952	0.884	0.836	7.16985e-122	3.05851e-117
PFN1	MRS1 cell	0.326886	0.975	0.978	2.61413e-121	1.11513e-116
TSPYL1	MRS1 cell	0.752019	0.492	0.35	7.91645e-121	3.377e-116
PCNA	MRS1 cell	0.764749	0.427	0.277	5.82913e-120	2.48659e-115
LAPTM4A	MRS1 cell	0.420937	0.915	0.872	9.09479e-120	3.87966e-115
UPF2	MRS1 cell	0.655457	0.528	0.373	1.40618e-119	5.99847e-115
SSR3	MRS1 cell	0.559154	0.688	0.585	4.43659e-119	1.89256e-114
ACTN1	MRS1 cell	0.467931	0.255	0.114	2.30042e-117	9.81315e-113
FAM83A	MRS1 cell	0.567659	0.262	0.126	5.68805e-115	2.42641e-110
COMTD1	MRS1 cell	0.55165	0.399	0.242	2.60827e-114	1.11264e-109
TALDO1	MRS1 cell	0.517457	0.706	0.624	3.87581e-113	1.65334e-108
RIT1	MRS1 cell	0.712604	0.395	0.251	9.59011e-113	4.09095e-108
STK17B	MRS1 cell	0.591266	0.273	0.135	3.15957e-112	1.34781e-107
HNRNPL	MRS1 cell	0.63834	0.379	0.229	9.09623e-112	3.88027e-107
IFI27L2	MRS1 cell	0.623229	0.657	0.554	2.18257e-111	9.31043e-107
YWHAG	MRS1 cell	0.593512	0.6	0.477	4.53489e-111	1.93449e-106
KRTCAP2	MRS1 cell	0.59732	0.652	0.551	7.12559e-111	3.03964e-106
SYPL1	MRS1 cell	0.434662	0.84	0.798	1.1852e-110	5.05583e-106
EIF4E	MRS1 cell	0.613065	0.584	0.453	1.39978e-109	5.9712e-105
RAB38	MRS1 cell	0.641424	0.441	0.298	4.24608e-108	1.81129e-103
NDUFA13	MRS1 cell	0.492267	0.8	0.751	1.90459e-106	8.12461e-102
CAPG	MRS1 cell	0.529166	0.703	0.59	2.20501e-105	9.40614e-101
RHEB	MRS1 cell	0.474729	0.763	0.726	6.88248e-105	2.93593e-100
RBM8A	MRS1 cell	0.416529	0.823	0.801	1.57946e-104	6.73765e-100
SPCS2	MRS1 cell	0.426977	0.834	0.789	1.88884e-104	8.05742e-100
AC098973.2	MRS1 cell	0.390557	0.33	0.165	2.79438e-104	1.19203e-99
ANXA5	MRS1 cell	0.471045	0.346	0.194	4.0261e-104	1.71745e-99
TIMM13	MRS1 cell	0.376081	0.848	0.803	7.77814e-104	3.318e-99
CCDC58	MRS1 cell	0.554503	0.319	0.177	1.68431e-103	7.18493e-99
LETM1	MRS1 cell	0.517668	0.287	0.15	1.77229e-103	7.56022e-99
CBX3	MRS1 cell	0.427472	0.767	0.722	2.25932e-103	9.63781e-99
TMED10	MRS1 cell	0.504327	0.746	0.669	6.3171e-103	2.69475e-98
IGHG4	MRS1 cell	0.353156	0.262	0.126	8.23671e-103	3.51362e-98
TECR	MRS1 cell	0.528169	0.644	0.548	2.07021e-102	8.83112e-98
PSMG3	MRS1 cell	0.553118	0.526	0.388	4.31901e-102	1.8424e-97
LBR	MRS1 cell	0.499531	0.256	0.125	9.26667e-102	3.95297e-97
CREG1	MRS1 cell	0.702486	0.563	0.455	3.28939e-101	1.40319e-96
SNRPE	MRS1 cell	0.375184	0.892	0.882	4.24593e-101	1.81123e-96
HIF1A	MRS1 cell	0.591648	0.473	0.331	9.90343e-101	4.2246e-96
CMSS1	MRS1 cell	0.483012	0.375	0.222	9.89484e-100	4.22094e-95
CCT8	MRS1 cell	0.484512	0.661	0.555	2.39343e-99	1.02099e-94
MPHOSPH6	MRS1 cell	0.509259	0.417	0.271	8.25113e-98	3.51977e-93
TMEM14A	MRS1 cell	0.521696	0.712	0.644	9.87844e-98	4.21394e-93
BCL10	MRS1 cell	0.606612	0.466	0.33	1.41223e-95	6.02427e-91
SUMO1	MRS1 cell	0.427793	0.833	0.798	9.7238e-95	4.14798e-90
CSE1L	MRS1 cell	0.383777	0.271	0.136	3.83823e-94	1.63731e-89
ATP5J2	MRS1 cell	0.33242	0.881	0.875	7.88864e-94	3.36514e-89
FKBP1A	MRS1 cell	0.381496	0.892	0.872	1.73305e-93	7.39286e-89
ELOVL5	MRS1 cell	0.511974	0.287	0.156	1.1243e-92	4.79605e-88
EPHX1	MRS1 cell	0.544967	0.408	0.269	1.46307e-92	6.24117e-88
MSMO1	MRS1 cell	0.47733	0.57	0.421	2.71085e-92	1.1564e-87
NDUFB7	MRS1 cell	0.347053	0.874	0.864	3.12233e-92	1.33192e-87
C19orf60	MRS1 cell	0.562381	0.608	0.518	8.72437e-92	3.72164e-87
TNNI2	MRS1 cell	0.528246	0.321	0.186	1.18198e-91	5.0421e-87
YWHAB	MRS1 cell	0.333098	0.89	0.881	2.74484e-91	1.17089e-86
MTHFD2	MRS1 cell	0.400921	0.26	0.132	1.29917e-90	5.54199e-86
EIF3J	MRS1 cell	0.533495	0.634	0.525	3.44503e-90	1.46958e-85
ATP5D	MRS1 cell	0.370661	0.838	0.814	7.17985e-89	3.06278e-84
H2AFY	MRS1 cell	0.471192	0.666	0.611	8.72156e-89	3.72044e-84
ZNF593	MRS1 cell	0.561667	0.641	0.553	3.7832e-87	1.61384e-82
TMEM160	MRS1 cell	0.497319	0.619	0.527	1.11558e-86	4.75886e-82
ARPC4	MRS1 cell	0.541397	0.621	0.52	9.11399e-86	3.88785e-81
CCDC167	MRS1 cell	0.501894	0.496	0.369	1.94217e-85	8.28493e-81
TSPAN13	MRS1 cell	0.540248	0.613	0.519	2.07739e-85	8.86175e-81
RAN	MRS1 cell	0.390319	0.835	0.873	2.23144e-85	9.5189e-81
MYEOV2	MRS1 cell	0.463444	0.754	0.714	1.74698e-84	7.45227e-80
KIAA1217	MRS1 cell	0.530808	0.321	0.193	1.88142e-84	8.02576e-80
RHOV	MRS1 cell	0.508875	0.602	0.483	3.29699e-84	1.40643e-79
MCM7	MRS1 cell	0.372825	0.26	0.134	5.50397e-84	2.34788e-79
LAMTOR2	MRS1 cell	0.40172	0.782	0.726	7.49539e-83	3.19738e-78
YWHAZ	MRS1 cell	0.264465	0.93	0.891	2.94689e-82	1.25708e-77
PRPS2	MRS1 cell	0.442398	0.314	0.184	3.03887e-81	1.29632e-76
IFI16	MRS1 cell	0.477375	0.511	0.38	3.49672e-81	1.49163e-76
DNAJC3	MRS1 cell	0.602772	0.466	0.346	4.50241e-81	1.92064e-76
FKBP11	MRS1 cell	0.412179	0.302	0.172	1.13456e-79	4.8398e-75
ARL2	MRS1 cell	0.435722	0.498	0.358	2.24654e-79	9.58331e-75
CKS2	MRS1 cell	0.419045	0.613	0.508	5.37822e-78	2.29424e-73
DDX39A	MRS1 cell	0.41687	0.352	0.219	3.20935e-77	1.36904e-72
SEPW1	MRS1 cell	0.410084	0.803	0.74	1.34063e-76	5.71885e-72
TMEM167A	MRS1 cell	0.454568	0.626	0.533	2.8934e-76	1.23427e-71
NDUFS8	MRS1 cell	0.357603	0.787	0.768	4.47204e-76	1.90768e-71
NDUFB11	MRS1 cell	0.295777	0.865	0.865	5.01998e-76	2.14142e-71
SKA2	MRS1 cell	0.415745	0.342	0.215	7.88259e-76	3.36256e-71
RAB13	MRS1 cell	0.45023	0.745	0.696	3.05432e-75	1.30291e-70
SUMF2	MRS1 cell	0.55326	0.477	0.361	4.2375e-75	1.80763e-70
C2orf68	MRS1 cell	0.544329	0.289	0.176	7.51464e-75	3.20559e-70
NDUFS7	MRS1 cell	0.441556	0.686	0.624	1.712e-74	7.30304e-70
ITGB1	MRS1 cell	0.469864	0.673	0.602	8.2541e-74	3.52103e-69
TSPAN8	MRS1 cell	0.614917	0.36	0.235	2.39697e-73	1.0225e-68
EIF3K	MRS1 cell	0.295693	0.89	0.876	3.24255e-73	1.38321e-68
NEDD8	MRS1 cell	0.311872	0.913	0.895	6.4005e-73	2.73032e-68
INO80C	MRS1 cell	0.554159	0.437	0.322	1.08948e-72	4.64749e-68
HSP90AB1	MRS1 cell	0.270579	0.975	0.981	1.44545e-72	6.16598e-68
SRM	MRS1 cell	0.452883	0.461	0.34	2.8942e-72	1.23461e-67
PSMA3	MRS1 cell	0.450297	0.597	0.506	1.23188e-71	5.25496e-67
C12orf57	MRS1 cell	0.355819	0.807	0.788	1.04267e-70	4.44783e-66
CALU	MRS1 cell	0.440725	0.433	0.312	2.99657e-70	1.27828e-65
WDR72	MRS1 cell	0.453372	0.306	0.189	5.15427e-70	2.19871e-65
TNRC6B	MRS1 cell	0.587196	0.492	0.395	9.19385e-70	3.92191e-65
PAICS	MRS1 cell	0.386781	0.311	0.19	9.76399e-70	4.16512e-65
RBM17	MRS1 cell	0.434024	0.618	0.533	1.40335e-69	5.9864e-65
TRAPPC2L	MRS1 cell	0.472614	0.589	0.499	1.96176e-69	8.36847e-65
HES1	MRS1 cell	0.35529	0.945	0.924	2.70557e-69	1.15414e-64
BOLA3	MRS1 cell	0.44977	0.539	0.442	1.32235e-68	5.6409e-64
PFDN2	MRS1 cell	0.373329	0.738	0.709	2.18065e-68	9.3022e-64
PPP2R5C	MRS1 cell	0.490168	0.369	0.255	4.0698e-68	1.73609e-63
H2AFV	MRS1 cell	0.671788	0.549	0.51	8.5696e-67	3.65562e-62
RHOA	MRS1 cell	0.361811	0.816	0.792	1.10291e-66	4.7048e-62
EMP2	MRS1 cell	0.398284	0.738	0.694	1.95141e-66	8.32434e-62
GUK1	MRS1 cell	0.298274	0.868	0.813	2.08214e-66	8.88197e-62
TBL1XR1	MRS1 cell	0.49931	0.525	0.425	2.56037e-66	1.0922e-61
SGK1	MRS1 cell	0.40474	0.291	0.174	2.92276e-66	1.24679e-61
CCT3	MRS1 cell	0.386907	0.671	0.605	3.25135e-66	1.38696e-61
HSPE1	MRS1 cell	0.253676	0.935	0.945	1.31327e-65	5.60213e-61
DNAJC1	MRS1 cell	0.441652	0.364	0.248	2.24528e-65	9.5779e-61
PARP1	MRS1 cell	0.395101	0.434	0.317	3.73764e-65	1.5944e-60
RAB10	MRS1 cell	0.461333	0.708	0.651	5.04502e-65	2.1521e-60
COX20	MRS1 cell	0.45608	0.605	0.527	1.69499e-64	7.23048e-60
CCDC34	MRS1 cell	0.458656	0.363	0.245	1.82589e-64	7.7889e-60
JAG1	MRS1 cell	0.456372	0.275	0.17	3.0184e-63	1.28759e-58
GPR87	MRS1 cell	0.444655	0.307	0.199	4.18043e-63	1.78329e-58
ADSS	MRS1 cell	0.480628	0.447	0.343	5.65606e-63	2.41276e-58
CSTA	MRS1 cell	0.426938	0.624	0.529	6.83262e-62	2.91466e-57
RHOC	MRS1 cell	0.467697	0.556	0.463	7.93881e-62	3.38654e-57
EIF3E	MRS1 cell	0.363222	0.892	0.849	8.41222e-62	3.58849e-57
BLVRB	MRS1 cell	0.437132	0.636	0.563	1.27372e-61	5.43345e-57
MRPL17	MRS1 cell	0.427013	0.432	0.323	1.38321e-61	5.9005e-57
LY6K	MRS1 cell	0.390156	0.383	0.262	2.10061e-61	8.96077e-57
SCD	MRS1 cell	0.342148	0.395	0.276	5.30327e-61	2.26227e-56
NDUFA11	MRS1 cell	0.312543	0.862	0.855	7.43947e-61	3.17353e-56
ADAM15	MRS1 cell	0.378819	0.278	0.171	3.73305e-60	1.59245e-55
NDUFS6	MRS1 cell	0.254747	0.846	0.828	1.54252e-59	6.58006e-55
TMED2	MRS1 cell	0.302069	0.884	0.863	1.65306e-59	7.05161e-55
PYURF	MRS1 cell	0.378465	0.691	0.617	4.19899e-59	1.7912e-54
DCXR	MRS1 cell	0.396441	0.652	0.598	2.5512e-58	1.08829e-53
NPM1	MRS1 cell	0.262238	0.917	0.917	3.55302e-58	1.51565e-53
C6orf62	MRS1 cell	0.529953	0.506	0.42	5.24182e-58	2.23606e-53
PA2G4	MRS1 cell	0.360236	0.699	0.624	6.90076e-58	2.94372e-53
UQCC2	MRS1 cell	0.381657	0.689	0.658	1.12897e-57	4.81596e-53
C19orf53	MRS1 cell	0.281765	0.886	0.882	2.39972e-57	1.02367e-52
TRA2B	MRS1 cell	0.414136	0.649	0.578	3.58722e-57	1.53024e-52
GNAI3	MRS1 cell	0.428444	0.537	0.444	5.74568e-57	2.45099e-52
FDFT1	MRS1 cell	0.434678	0.652	0.602	1.03069e-56	4.39671e-52
TXN	MRS1 cell	0.281844	0.937	0.941	1.10841e-56	4.72826e-52
SPCS3	MRS1 cell	0.435707	0.471	0.375	2.41677e-56	1.03094e-51
TLK1	MRS1 cell	0.479616	0.313	0.212	2.49918e-56	1.0661e-51
SPPL2A	MRS1 cell	0.451117	0.374	0.271	3.33962e-56	1.42461e-51
EBP	MRS1 cell	0.396274	0.433	0.328	6.90279e-56	2.94459e-51
SETD5	MRS1 cell	0.488927	0.43	0.333	1.15715e-55	4.93615e-51
SNRPA1	MRS1 cell	0.377813	0.43	0.325	2.38159e-55	1.01594e-50
SH3BGRL3	MRS1 cell	0.291459	0.942	0.926	7.38988e-55	3.15237e-50
DNAJB11	MRS1 cell	0.377846	0.418	0.308	3.89717e-54	1.66246e-49
PRELID1	MRS1 cell	0.356838	0.715	0.712	4.36723e-54	1.86297e-49
SRRM1	MRS1 cell	0.319859	0.74	0.699	7.31513e-54	3.12049e-49
CSNK1A1	MRS1 cell	0.42649	0.656	0.597	8.48527e-54	3.61965e-49
CLEC2B	MRS1 cell	0.381326	0.372	0.264	4.97315e-53	2.12145e-48
KCNQ1OT1	MRS1 cell	0.5444	0.381	0.288	7.04414e-53	3.00489e-48
NAA10	MRS1 cell	0.38028	0.554	0.472	8.60766e-53	3.67186e-48
LDLR	MRS1 cell	0.379892	0.364	0.257	1.05189e-52	4.48715e-48
SNU13	MRS1 cell	0.304634	0.804	0.803	2.07021e-52	8.83111e-48
ERH	MRS1 cell	0.293582	0.801	0.824	3.20674e-52	1.36793e-47
LINC00467	MRS1 cell	0.468791	0.326	0.23	5.22286e-52	2.22797e-47
SMS	MRS1 cell	0.383549	0.54	0.453	1.02454e-51	4.3705e-47
GCSH	MRS1 cell	0.422786	0.435	0.347	1.33772e-51	5.70643e-47
NAA20	MRS1 cell	0.374679	0.563	0.485	1.56384e-51	6.67105e-47
EIF6	MRS1 cell	0.312209	0.791	0.771	4.7559e-51	2.02877e-46
BZW2	MRS1 cell	0.410316	0.483	0.388	4.23155e-50	1.8051e-45
BZW1	MRS1 cell	0.388158	0.621	0.559	4.30387e-50	1.83595e-45
DNMT1	MRS1 cell	0.287647	0.255	0.155	5.45786e-50	2.32821e-45
POLR2I	MRS1 cell	0.321933	0.693	0.657	3.57234e-49	1.52389e-44
NSUN6	MRS1 cell	0.453842	0.411	0.32	3.2261e-48	1.37619e-43
HSPH1	MRS1 cell	0.281476	0.608	0.523	1.09638e-47	4.67692e-43
SFT2D1	MRS1 cell	0.392185	0.67	0.623	4.77957e-47	2.03887e-42
ACAT2	MRS1 cell	0.37875	0.324	0.228	6.2418e-47	2.66263e-42
PSMA2	MRS1 cell	0.352372	0.646	0.601	7.32489e-47	3.12465e-42
CANX	MRS1 cell	0.34369	0.661	0.597	1.8197e-46	7.76249e-42
NDUFAF2	MRS1 cell	0.367298	0.407	0.306	3.01366e-46	1.28557e-41
ZNF117	MRS1 cell	0.379401	0.28	0.191	7.72518e-46	3.29541e-41
FSCN1	MRS1 cell	0.323262	0.309	0.212	8.95918e-46	3.82181e-41
TUBB4B	MRS1 cell	0.415665	0.645	0.609	9.73921e-46	4.15455e-41
PRDX6	MRS1 cell	0.287811	0.722	0.693	1.66023e-45	7.08222e-41
CLK1	MRS1 cell	0.454846	0.525	0.452	2.37171e-45	1.01172e-40
NOP56	MRS1 cell	0.362913	0.431	0.335	3.53912e-45	1.50972e-40
POLD2	MRS1 cell	0.361997	0.394	0.304	1.09753e-44	4.68186e-40
CD151	MRS1 cell	0.31214	0.682	0.653	1.49286e-44	6.36826e-40
EXOSC4	MRS1 cell	0.367981	0.327	0.233	1.66235e-44	7.09126e-40
LDHA	MRS1 cell	0.251357	0.774	0.686	2.09696e-44	8.94522e-40
PSMB9	MRS1 cell	0.365464	0.36	0.265	8.94537e-44	3.81592e-39
BROX	MRS1 cell	0.437304	0.413	0.33	9.60924e-44	4.09911e-39
UXT	MRS1 cell	0.315066	0.758	0.742	1.59273e-43	6.79427e-39
CACYBP	MRS1 cell	0.322309	0.588	0.543	1.62985e-43	6.9526e-39
RWDD1	MRS1 cell	0.344308	0.665	0.626	1.71597e-43	7.31998e-39
NMB	MRS1 cell	0.397314	0.37	0.28	1.73436e-43	7.39844e-39
MINOS1	MRS1 cell	0.262913	0.773	0.797	4.02827e-43	1.71838e-38
B3GNT5	MRS1 cell	0.339661	0.27	0.179	4.74993e-43	2.02622e-38
GPATCH4	MRS1 cell	0.307025	0.295	0.2	8.08747e-43	3.44995e-38
CHURC1	MRS1 cell	0.427649	0.5	0.433	5.2012e-42	2.21873e-37
PSMD14	MRS1 cell	0.358363	0.417	0.332	5.40319e-42	2.30489e-37
HNRNPAB	MRS1 cell	0.379981	0.521	0.453	5.81692e-42	2.48138e-37
CPSF6	MRS1 cell	0.390927	0.365	0.273	7.25071e-42	3.09301e-37
KIF5B	MRS1 cell	0.360727	0.609	0.557	7.45005e-42	3.17804e-37
EIF1AX	MRS1 cell	0.332703	0.661	0.611	7.48131e-42	3.19138e-37
CDC123	MRS1 cell	0.314019	0.406	0.305	9.95121e-42	4.24499e-37
MRPL55	MRS1 cell	0.369419	0.616	0.566	1.33536e-41	5.6964e-37
APOA1BP	MRS1 cell	0.363843	0.549	0.493	1.73425e-41	7.39797e-37
EIF4EBP1	MRS1 cell	0.361231	0.576	0.526	1.99995e-41	8.53137e-37
DUSP23	MRS1 cell	0.356326	0.642	0.589	2.23288e-41	9.52503e-37
ETHE1	MRS1 cell	0.399164	0.514	0.445	2.43661e-41	1.03941e-36
ERGIC3	MRS1 cell	0.308706	0.813	0.822	2.89414e-41	1.23458e-36
PSMB6	MRS1 cell	0.311536	0.649	0.623	3.95474e-41	1.68701e-36
ANP32B	MRS1 cell	0.356055	0.534	0.469	5.17182e-41	2.20619e-36
MGST2	MRS1 cell	0.342216	0.791	0.758	8.72742e-41	3.72294e-36
PSMD1	MRS1 cell	0.303547	0.269	0.181	1.23674e-40	5.27568e-36
CMIP	MRS1 cell	0.419778	0.306	0.224	1.25449e-40	5.35141e-36
MRPS6	MRS1 cell	0.316855	0.607	0.546	1.52236e-40	6.49407e-36
CAPN2	MRS1 cell	0.30461	0.273	0.184	2.83863e-40	1.2109e-35
YME1L1	MRS1 cell	0.39856	0.406	0.325	9.13566e-40	3.89709e-35
AFMID	MRS1 cell	0.365875	0.269	0.185	1.21361e-39	5.17703e-35
TMPO	MRS1 cell	0.305544	0.266	0.176	1.24652e-39	5.3174e-35
SFPQ	MRS1 cell	0.334956	0.659	0.609	1.25003e-39	5.33239e-35
HMGN2	MRS1 cell	0.566901	0.752	0.786	1.25088e-39	5.33598e-35
ATPIF1	MRS1 cell	0.259204	0.812	0.83	1.46615e-39	6.25429e-35
TMCO1	MRS1 cell	0.329152	0.763	0.74	3.15942e-39	1.34775e-34
PRPF18	MRS1 cell	0.362652	0.252	0.172	4.36838e-39	1.86346e-34
TMEM50A	MRS1 cell	0.311507	0.727	0.7	4.60874e-39	1.966e-34
SNRPD1	MRS1 cell	0.267402	0.755	0.785	1.77763e-38	7.58304e-34
PSMA1	MRS1 cell	0.322032	0.662	0.635	2.50674e-38	1.06932e-33
DCUN1D1	MRS1 cell	0.373321	0.339	0.256	4.43633e-38	1.89245e-33
PPP1CA	MRS1 cell	0.284086	0.692	0.686	9.32351e-38	3.97722e-33
RSU1	MRS1 cell	0.302762	0.324	0.233	1.11333e-37	4.74925e-33
POLR2F	MRS1 cell	0.307839	0.652	0.63	1.40266e-37	5.98348e-33
TMEM230	MRS1 cell	0.291767	0.78	0.759	1.85978e-37	7.93345e-33
EFHD2	MRS1 cell	0.420574	0.507	0.454	3.16481e-37	1.35005e-32
RP11-295G20.2	MRS1 cell	0.400708	0.309	0.228	4.7666e-37	2.03333e-32
CALM3	MRS1 cell	0.349354	0.546	0.485	4.94744e-37	2.11048e-32
PSMB5	MRS1 cell	0.299541	0.658	0.66	6.9439e-37	2.96213e-32
CCT5	MRS1 cell	0.344971	0.488	0.412	1.15135e-36	4.91141e-32
TOMM22	MRS1 cell	0.367008	0.624	0.596	1.3284e-36	5.6667e-32
MARCKS	MRS1 cell	0.367472	0.854	0.844	1.59538e-36	6.80557e-32
PSMB1	MRS1 cell	0.26643	0.741	0.752	1.81851e-36	7.75738e-32
C20orf27	MRS1 cell	0.304134	0.382	0.296	2.20312e-36	9.39809e-32
PSMD4	MRS1 cell	0.329368	0.589	0.549	2.4041e-36	1.02554e-31
PSMB4	MRS1 cell	0.306342	0.511	0.434	4.15639e-36	1.77303e-31
LYPD3	MRS1 cell	0.395257	0.631	0.589	5.02157e-36	2.1421e-31
DKC1	MRS1 cell	0.28708	0.354	0.26	5.03918e-36	2.14961e-31
GADD45GIP1	MRS1 cell	0.268203	0.724	0.724	7.54708e-36	3.21943e-31
FAM207A	MRS1 cell	0.358656	0.265	0.187	8.08857e-36	3.45042e-31
ADRM1	MRS1 cell	0.337171	0.596	0.573	8.21078e-36	3.50255e-31
YIPF5	MRS1 cell	0.340486	0.281	0.2	8.83564e-36	3.76911e-31
ETFB	MRS1 cell	0.368067	0.499	0.445	1.23675e-35	5.27572e-31
DRAP1	MRS1 cell	0.278773	0.711	0.705	2.5187e-35	1.07443e-30
ASPH	MRS1 cell	0.330221	0.598	0.542	4.57039e-35	1.94964e-30
DDX18	MRS1 cell	0.307254	0.578	0.513	5.28787e-35	2.2557e-30
CCDC85B	MRS1 cell	0.419066	0.419	0.347	6.43292e-35	2.74416e-30
TCEA3	MRS1 cell	0.325088	0.315	0.232	1.67316e-34	7.13735e-30
CCT6A	MRS1 cell	0.302097	0.526	0.466	2.70839e-34	1.15534e-29
NBEAL1	MRS1 cell	0.289652	0.61	0.558	2.8198e-34	1.20287e-29
ATP1A1	MRS1 cell	0.312601	0.518	0.454	7.87701e-34	3.36017e-29
SELK	MRS1 cell	0.31874	0.688	0.674	1.00732e-33	4.29704e-29
TSC22D3	MRS1 cell	0.281997	0.416	0.334	1.37417e-33	5.86192e-29
CTNND1	MRS1 cell	0.422802	0.5	0.45	1.45403e-33	6.2026e-29
ITGAV	MRS1 cell	0.405494	0.333	0.262	2.2191e-33	9.46626e-29
CRIPT	MRS1 cell	0.396131	0.533	0.476	2.72613e-33	1.16291e-28
MTCH2	MRS1 cell	0.318772	0.516	0.462	3.54491e-33	1.51219e-28
RUVBL2	MRS1 cell	0.260487	0.288	0.204	4.42194e-33	1.88631e-28
STAT1	MRS1 cell	0.367984	0.421	0.347	5.73136e-33	2.44489e-28
RNASEH2C	MRS1 cell	0.32163	0.458	0.39	1.83145e-32	7.81258e-28
PDCD5	MRS1 cell	0.266109	0.667	0.662	2.53698e-32	1.08223e-27
RPN2	MRS1 cell	0.292565	0.609	0.578	2.54143e-32	1.08412e-27
PYCARD	MRS1 cell	0.338539	0.631	0.604	2.86148e-32	1.22065e-27
PSMB2	MRS1 cell	0.279431	0.638	0.629	2.91728e-32	1.24445e-27
HSPD1	MRS1 cell	0.269307	0.704	0.691	3.04216e-32	1.29773e-27
ACBD3	MRS1 cell	0.36938	0.322	0.25	3.80064e-32	1.62128e-27
UQCRC1	MRS1 cell	0.318772	0.535	0.488	6.37052e-32	2.71754e-27
MRPL51	MRS1 cell	0.2553	0.749	0.79	6.59719e-32	2.81423e-27
TMEM126A	MRS1 cell	0.322866	0.424	0.348	9.27502e-32	3.95654e-27
TUBG1	MRS1 cell	0.305928	0.285	0.21	1.6985e-31	7.24547e-27
PARD6B	MRS1 cell	0.380837	0.254	0.187	2.3634e-31	1.00818e-26
NSG1	MRS1 cell	0.313411	0.431	0.362	6.63627e-31	2.8309e-26
MORF4L2	MRS1 cell	0.275543	0.751	0.746	7.38388e-31	3.14982e-26
IMP4	MRS1 cell	0.316722	0.43	0.355	1.16339e-30	4.96278e-26
FKBP2	MRS1 cell	0.269646	0.763	0.765	4.25692e-30	1.81592e-25
TMA16	MRS1 cell	0.318992	0.339	0.263	7.82247e-30	3.33691e-25
MAGOHB	MRS1 cell	0.25517	0.271	0.193	7.95111e-30	3.39179e-25
PGP	MRS1 cell	0.298887	0.337	0.265	1.28063e-29	5.46292e-25
MRPL37	MRS1 cell	0.25967	0.377	0.302	1.41991e-29	6.05706e-25
TIMM10	MRS1 cell	0.27871	0.556	0.511	1.69784e-29	7.24263e-25
C7orf73	MRS1 cell	0.310712	0.674	0.646	2.92453e-29	1.24755e-24
DPM1	MRS1 cell	0.305019	0.5	0.429	3.81666e-29	1.62811e-24
PGD	MRS1 cell	0.268161	0.401	0.323	6.82189e-29	2.91008e-24
COPE	MRS1 cell	0.25873	0.693	0.685	8.54498e-29	3.64512e-24
CEBPZ	MRS1 cell	0.305944	0.318	0.244	2.8447e-28	1.21349e-23
TSNAX	MRS1 cell	0.33317	0.298	0.228	2.8822e-28	1.22949e-23
MVD	MRS1 cell	0.319109	0.273	0.203	2.98227e-28	1.27218e-23
ITGB3BP	MRS1 cell	0.256422	0.3	0.225	5.03332e-28	2.14712e-23
CFDP1	MRS1 cell	0.338096	0.548	0.504	5.81197e-28	2.47927e-23
VBP1	MRS1 cell	0.300019	0.449	0.379	7.54828e-28	3.21994e-23
USP16	MRS1 cell	0.310377	0.476	0.415	9.70448e-28	4.13974e-23
CNIH1	MRS1 cell	0.333116	0.471	0.414	1.08018e-27	4.60784e-23
LAD1	MRS1 cell	0.300773	0.554	0.497	1.33302e-27	5.68638e-23
CBFB	MRS1 cell	0.290602	0.253	0.184	1.88122e-27	8.02489e-23
CNN2	MRS1 cell	0.311805	0.432	0.368	2.87982e-27	1.22847e-22
SIVA1	MRS1 cell	0.375381	0.662	0.706	3.81935e-27	1.62926e-22
IFNGR1	MRS1 cell	0.322215	0.412	0.343	4.75339e-27	2.0277e-22
HSD17B10	MRS1 cell	0.277386	0.558	0.518	4.84116e-27	2.06514e-22
LINC00998	MRS1 cell	0.299121	0.638	0.623	5.04283e-27	2.15117e-22
LCN2	MRS1 cell	0.66275	0.177	0.266	1.84584e-26	7.87399e-22
CDK2AP2	MRS1 cell	0.304647	0.554	0.515	3.64888e-26	1.55654e-21
NOP58	MRS1 cell	0.282287	0.353	0.281	3.78186e-26	1.61327e-21
HRAS	MRS1 cell	0.321702	0.384	0.319	6.11012e-26	2.60645e-21
MTPN	MRS1 cell	0.296142	0.524	0.475	1.07857e-25	4.60094e-21
MALSU1	MRS1 cell	0.256094	0.382	0.307	1.27509e-25	5.43927e-21
AP3S1	MRS1 cell	0.31044	0.562	0.522	1.92194e-25	8.19861e-21
TWISTNB	MRS1 cell	0.252558	0.302	0.229	2.06123e-25	8.79279e-21
SF3B5	MRS1 cell	0.250805	0.709	0.714	2.06736e-25	8.81893e-21
ZDHHC12	MRS1 cell	0.27361	0.402	0.338	2.46033e-25	1.04953e-20
SERINC5	MRS1 cell	0.409424	0.479	0.436	4.30421e-25	1.83609e-20
PFDN4	MRS1 cell	0.264577	0.645	0.615	4.52707e-25	1.93116e-20
C1orf131	MRS1 cell	0.292223	0.276	0.208	4.83052e-25	2.0606e-20
PPP1R7	MRS1 cell	0.302574	0.399	0.335	9.3062e-25	3.96984e-20
ZFHX3	MRS1 cell	0.390057	0.396	0.345	1.01286e-24	4.32066e-20
RABGGTB	MRS1 cell	0.304717	0.347	0.283	1.07809e-24	4.59891e-20
COMMD4	MRS1 cell	0.252578	0.374	0.305	1.42175e-24	6.06488e-20
RAP2B	MRS1 cell	0.268261	0.447	0.375	2.01287e-24	8.58649e-20
IER3IP1	MRS1 cell	0.28	0.583	0.544	2.17614e-24	9.28296e-20
CHP1	MRS1 cell	0.355801	0.498	0.451	2.74506e-24	1.17099e-19
C1orf43	MRS1 cell	0.261328	0.687	0.678	2.80155e-24	1.19508e-19
CTDSP2	MRS1 cell	0.328944	0.251	0.193	3.4555e-24	1.47405e-19
SSR1	MRS1 cell	0.320417	0.494	0.447	9.66006e-24	4.12079e-19
IFNAR1	MRS1 cell	0.306437	0.342	0.281	1.30664e-23	5.57385e-19
CTBP1	MRS1 cell	0.337327	0.342	0.283	1.75156e-23	7.47181e-19
LIMS1	MRS1 cell	0.317502	0.448	0.394	1.78605e-23	7.61891e-19
TMEM126B	MRS1 cell	0.264078	0.357	0.287	1.92499e-23	8.21163e-19
PRELID3B	MRS1 cell	0.303251	0.536	0.498	3.4202e-23	1.45899e-18
SRP72	MRS1 cell	0.293699	0.385	0.325	4.26743e-23	1.8204e-18
CRACR2B	MRS1 cell	0.404264	0.341	0.291	5.54574e-23	2.3657e-18
TKT	MRS1 cell	0.264092	0.596	0.574	5.80539e-23	2.47646e-18
APOBEC3C	MRS1 cell	0.271688	0.488	0.432	6.16469e-23	2.62973e-18
C3orf14	MRS1 cell	0.333712	0.433	0.385	7.56224e-23	3.2259e-18
SSSCA1	MRS1 cell	0.285552	0.336	0.272	1.46928e-22	6.26765e-18
IARS2	MRS1 cell	0.278234	0.286	0.224	2.03071e-22	8.66259e-18
C11orf73	MRS1 cell	0.288499	0.45	0.399	2.23823e-22	9.54786e-18
THBD	MRS1 cell	0.263148	0.272	0.209	2.47205e-22	1.05453e-17
RP11-12G12.7	MRS1 cell	0.333604	0.328	0.27	2.85908e-22	1.21963e-17
SNRPB	MRS1 cell	0.28015	0.69	0.735	5.78079e-22	2.46597e-17
LAGE3	MRS1 cell	0.30144	0.556	0.537	6.7764e-22	2.89068e-17
PRKDC	MRS1 cell	0.255721	0.38	0.316	8.09096e-22	3.45144e-17
NASP	MRS1 cell	0.280313	0.402	0.339	1.5867e-21	6.76855e-17
TMEM40	MRS1 cell	0.352946	0.446	0.409	1.65261e-21	7.04972e-17
KPNB1	MRS1 cell	0.258234	0.448	0.392	3.43871e-21	1.46689e-16
IMPDH2	MRS1 cell	0.250044	0.545	0.501	3.69212e-21	1.57498e-16
VIMP	MRS1 cell	0.256942	0.639	0.629	4.00981e-21	1.7105e-16
TMEM106B	MRS1 cell	0.298787	0.369	0.311	4.26366e-21	1.81879e-16
PSMD10	MRS1 cell	0.289966	0.335	0.277	4.36664e-21	1.86272e-16
RPN1	MRS1 cell	0.279002	0.421	0.369	6.24503e-21	2.664e-16
UNC50	MRS1 cell	0.276595	0.384	0.323	6.57438e-21	2.8045e-16
SLBP	MRS1 cell	0.307359	0.413	0.363	1.35551e-20	5.78231e-16
PCMT1	MRS1 cell	0.252596	0.366	0.305	2.73657e-20	1.16737e-15
UFD1L	MRS1 cell	0.26601	0.383	0.333	2.86009e-20	1.22006e-15
HSD17B12	MRS1 cell	0.287714	0.278	0.221	3.03263e-20	1.29366e-15
CD82	MRS1 cell	0.269439	0.324	0.264	3.32328e-20	1.41764e-15
TMEM183A	MRS1 cell	0.291368	0.362	0.308	7.82517e-20	3.33806e-15
KARS	MRS1 cell	0.266266	0.324	0.266	1.28781e-19	5.49356e-15
EEF1E1	MRS1 cell	0.259416	0.416	0.363	2.41519e-19	1.03027e-14
RAD21	MRS1 cell	0.396582	0.365	0.312	3.58002e-19	1.52716e-14
SERPINB5	MRS1 cell	0.283407	0.393	0.342	5.61261e-19	2.39423e-14
FOXP1	MRS1 cell	0.356095	0.441	0.408	6.65366e-19	2.83832e-14
MAPRE1	MRS1 cell	0.287044	0.483	0.444	9.13675e-19	3.89755e-14
NUDT21	MRS1 cell	0.250136	0.41	0.359	9.45298e-19	4.03245e-14
CHCHD5	MRS1 cell	0.265647	0.651	0.639	1.20188e-18	5.127e-14
HSPA4	MRS1 cell	0.254571	0.317	0.26	1.71413e-18	7.31212e-14
PSMD6	MRS1 cell	0.251635	0.308	0.251	4.81796e-18	2.05525e-13
SERPINB1	MRS1 cell	0.396425	0.321	0.276	6.32691e-18	2.69893e-13
UFM1	MRS1 cell	0.287158	0.507	0.472	2.39863e-17	1.02321e-12
CCDC25	MRS1 cell	0.252685	0.363	0.309	2.49072e-17	1.06249e-12
HIGD1A	MRS1 cell	0.256573	0.611	0.581	3.36348e-17	1.4348e-12
LINC00116	MRS1 cell	0.26206	0.493	0.464	6.47169e-17	2.76069e-12
WAC	MRS1 cell	0.298517	0.4	0.355	6.77563e-17	2.89035e-12
C1D	MRS1 cell	0.252843	0.444	0.402	7.8982e-17	3.36921e-12
TIPRL	MRS1 cell	0.258822	0.335	0.284	9.37858e-17	4.00072e-12
EIF4E2	MRS1 cell	0.266902	0.414	0.373	1.01604e-16	4.33423e-12
TP53I3	MRS1 cell	0.274099	0.315	0.266	1.74345e-16	7.43722e-12
AKAP13	MRS1 cell	0.324661	0.273	0.229	1.85995e-16	7.93418e-12
PKP3	MRS1 cell	0.261896	0.295	0.245	6.00165e-16	2.56019e-11
DSG2	MRS1 cell	0.284275	0.393	0.353	1.29471e-15	5.52296e-11
FIBP	MRS1 cell	0.250174	0.479	0.446	2.86255e-15	1.22111e-10
NDUFAF3	MRS1 cell	0.25496	0.556	0.544	7.81048e-15	3.33179e-10
C1orf35	MRS1 cell	0.262797	0.385	0.342	8.81891e-15	3.76197e-10
ATP5F1	MRS1 cell	0.251655	0.593	0.595	1.00526e-14	4.28823e-10
COQ10B	MRS1 cell	0.267224	0.355	0.307	1.15423e-14	4.9237e-10
ACSL3	MRS1 cell	0.263305	0.327	0.281	1.17154e-14	4.99755e-10
TOR1AIP2	MRS1 cell	0.258415	0.475	0.437	1.49055e-14	6.35841e-10
MSRB2	MRS1 cell	0.3052	0.376	0.339	1.95527e-14	8.34081e-10
TUBA1C	MRS1 cell	0.409816	0.493	0.495	3.81733e-14	1.6284e-09
MKKS	MRS1 cell	0.256948	0.504	0.492	4.39585e-14	1.87518e-09
RP1-313I6.12	MRS1 cell	0.256539	0.341	0.301	5.62092e-14	2.39777e-09
CNN3	MRS1 cell	0.268914	0.453	0.423	3.06751e-13	1.30854e-08
FAM174A	MRS1 cell	0.276748	0.33	0.292	4.29176e-13	1.83078e-08
THOC7	MRS1 cell	0.256122	0.489	0.471	1.97827e-12	8.4389e-08
ARIH1	MRS1 cell	0.31172	0.301	0.268	3.55345e-12	1.51583e-07
JOSD2	MRS1 cell	0.266878	0.423	0.405	1.6157e-10	6.89224e-06
CHIC2	MRS1 cell	0.265523	0.303	0.271	3.86674e-10	1.64948e-05
LLNLR-245B6.1	MRS1 cell	0.258822	0.327	0.302	1.37622e-08	0.00058707
STRA13	MRS1 cell	0.363277	0.571	0.629	1.67119e-06	0.0712897
TMEM106C	MRS1 cell	0.340803	0.367	0.376	6.03229e-06	0.257325
AKR1B1	MRS1 cell	0.315622	0.414	0.406	5.42111e-05	1
